# Supplementary material for: A Systematic Review of Changes in Marine Mammal Health in North America, 1972-2012: The Need for a Novel Integrated Approach
Source: PLoS One. 2015 Nov 18;10(11):e0142105. doi: 10.1371/journal.pone.0142105 (PMC4651562; doi:10.1371/journal.pone.0142105)
Supplement: S1 Appendix — Publications are sorted by health category, and may appear in more than one category if cases were characterized by more than one disease. Category details provided additional information about specific disease. A star is noted in the “omitted” column if study was omitted from quantitative synthesis due to lack of sampling date. (XLSX) [file pone.0142105.s002.xlsx]

## Sheet: Sheet1
Category	Author	Publication Year	Title	Journal	Issue: Page	Category Details	Location	Disease/Isolation	Omitted (*)
VIRUSES
Virus	Anthony SJ, St. Leger JA, Pugliares K, Ip HS, Chan JM, Carpenter ZW et al.	2012	Emergence of fatal avian influenza in New England harbor seals	mBio	3(4): e00166-12	Virus - influenza	NE	disease
Virus	Barlough JE, Matson DO, Skilling DE, Berke T, Berry ES, Brown RF et al.	1998	Isolation of reptilian calicivirus Crotalus type 1 from feral pinnipeds	Journal of Wildlife Diseases	34(3): 451-456	Virus - calicivirus	CA	isolated
Virus	Berry ES, Barlough JE, Skilling DE, Smith AW, Vedros NA	1985	Calicivirus isolation from an outbreak of vesicular disease in California pinnipeds	IAAAM Proceedings	16:	Virus - calicivirus	CA	disease	*
Virus	Blanchard TW, Santiago NT, Lipscomb TP, Garber RL, McFee WE, Knowles S	2001	Two novel alphaherpesviruses associated with fatal disseminated infections in Atlantic bottlenose dolphins	Journal of Wildlife Diseases	37(2): 297-305	Virus - herpesvirus	NE, SE	disease
Virus	Bogomolni AL, Gast RJ, Ellis JC, Dennett M, Pugliares KR, Lentell BJ et al.	2008	Victims or vectors: a survey of marine vertebrate zoonoses from coastal waters of the Northwest Atlantic	Diseases of Aquatic Organisms	81: 13-38	Virus - influenza	NE	isolated
Virus	Buckles EL, Lowenstine LJ, DeLong RL, Melin SR, Vittore RK, Wong HN et al.	2007	Age-prevalence of Otariine herpesvirus-1, a tumor-associated virus, and possibility of its sexual transmission in California sea lions	Veterinary Microbiology	120: 1-8	Virus - herpesvirus	CA, NW	isolated	*
Virus	Burek KA, Beckmen K, Gelatt T, Fraser W, Bracht AJ, Smolarek KA et al.	2005	Poxvirus infection of Steller sea lions (Eumetopias jubatus) in Alaska	Journal of Wildlife Diseases	41(4): 745-752	Virus - poxvirus	AK	disease
Virus	Callan RJ, Early G, Kida H, Hinshaw VS	1995	The appearance of H3N3 influenza viruses in seals	Journal of General Virology	76: 199-203	Virus - influenza	NE	disease
Virus	Colegrove KM, Wellehan JFX, Rivera R, Moore PF, Gulland FMD, Lowenstine LJ et al.	2010	Polyomavirus infection in a free-ranging California sea lion (Zalophus californianus) with intestinal T-cell lymphoma	Journal of Veterinary Diagnostic Investigation	22: 628-632	Virus - polyomavirus	CA	disease	*
Virus	Cowan DF, Turnbull BS	1999	Meningitis and hydrocephalus in the bottlenose dolphin, Tursiops truncatus, from the Texas gulf coast	IAAAM Proceedings	30: 140-141	Virus - unknown	GOM	disease
Virus	Daoust PY, Haines DM, Thorsen J, Duignan PJ, Geraci JR	1993	Phocine distemper in a harp seal (Phoca groenlandica) from the Gulf of St. Lawrence, Canada	Journal of Wildlife Diseases	29(1), 114-117	Virus - morbillivirus	Canada - E	disease
Virus	Dierauf LA, Lowenstine LJ, Jerome C	1981	Viral hepatitis (adenovirus) in a California sea lion	Journal of the American Veterinary Medical Association	179(11): 1194-1197	Virus - adenovirus	CA	disease
Virus	Duignan PJ, Sadove S, Saliki JT, Geraci JR	1993	Phocine distemper in harbor seals (Phoca vitulina) from Long Island, New York	Journal of Wildlife Diseases	29(3), 465-469	Virus - morbillivirus	NE	disease
Virus	Duignan PJ, Saliki JT, St. Aubin DJ, Early G, Sadove S, House JA et al.	1995	Epizootiology of morbillivirus infection in North American harbor seals (Phoca vitulina) and gray seals (Halichoerus grypus)	Journal of Wildlife Diseases	31(4), 491-501	Virus - morbillivirus	NE	disease
Virus	Duncan C, Goldstein T, Hearne C, Gelatt T, Spraker T	2013	Novel polyomaviral infection in the placenta of a northern fur seal (Callorhinus ursinus) on the Pribilof Islands, Alaska, USA	Journal of Wildlife Diseases	49(1): 163-167	Virus - polyomavirus	AK	isolated
Virus	Earle JAP, Melia MM, Doherty NV, Nielsen O, Cosby SL	2011	Phocine distemper virus in seals, east coast, United States, 2006	Emerging Infectious Diseases	17(2): 215-220	Virus - morbillivirus	NE	disease
Virus	Ganova-Raeva L, Smith AW, Fields H, Khudyakov Y	2004	New calicivirus isolated from walrus	Virus Research	102: 207-213	Virus - calicivirus	AK	isolated
Virus	Geraci JR	1989	Clinical investigation of the 1987-88 mass mortality of bottlenose dolphins along the U.S. central and south Atlantic coast	Final Report to the National Marine Fisheries Service, U.S. Navy, Office of Naval Research, and Marine Mammal Commission	p 1-63	Virus - morbillivirus	NE	disease	*
Virus	Geraci JR, St. Aubin DJ, Barker IK, Webster RG, Hinshaw VS, Bean WJ et al.	1982	Mass mortality of harbor seals: pneumonia associated with influenza A virus	Science	215(4536): 1129-1131	Virus - influenza	NE	disease
Virus	Gilmartin WG, DeLong RL, Smith AW, Sweeney JC, De Lappe BW, Risebrough RW et al.	1976	Premature parturition in the California sea lion	Journal of Wildlife Diseases	12: 104-115	Virus - calicivirus	CA	disease
Virus	Goldstein T, Colegrove KM, Hanson M, Gulland FMD	2011	Isolation of a novel adenovirus from California sea lions Zalophus californianus	Diseases of Aquatic Organisms	94: 243-248	Virus - adenovirus	CA	disease
Virus	Goldstein T, Gulland FMD, Braun RC, Antonelis GA, Kashinsky L, Rowles TK et al.	2006	Molecular identification of a novel gamma herpesvirus in the endangered Hawaiian monk seal (Monachus schauinslandi)	Marine Mammal Science	22(2): 465-471	Virus - herpesvirus	HI	isolated
Virus	Goldstein T, Lowenstine LJ, Lipscomb TP, Mazet JAK, Novak J, Stott JL et al.	2006	Infection with a novel gammaherpesvirus in northern elephant seals (Mirounga angustirostris)	Journal of Wildlife Diseases	42(4): 830-835	Virus - herpesvirus	CA	disease
Virus	Goldstein T, Mazet JAK, Gill VA, Doroff AM, Burek KA, Hammond JA	2009	Phocine distemper virus in northern sea otters in the Pacific Ocean, Alaska, USA	Emerging Infectious Diseases	15(6): 925-927	Virus - morbillivirus	AK	isolated
Virus	Goldstein T, Mazet JAK, Gulland FMD, Rowles T, Harvey JT, Allen SG et al.	2004	The transmission of phocine herpesvirus-1 in rehabilitating and free-ranging Pacific harbor seals (Phoca vitulina) in California	Veterinary Microbiology	103: 131-141	Virus - herpesvirus	CA	isolated
Virus	Goldstein T, Mazet JAK, Lowenstine LJ, Gulland FMD, Rowles TK, King DP et al.	2005	Tissue distribution of phocine herpesvirus-1 (PhHV-1) in infected harbour seals (Phoca vitulina) from the Central California coast and a comparison of diagnostic methods	Journal of Comparative Pathology	133: 175-183	Virus - herpesvirus	CA	disease
Virus	Goldstein T, Mena I, Anthony SJ, Medina R, Robinson PW, Greig DJ et al.	2013	Pandemic H1N1 influenza isolated from free-ranging Northern elephant seals in 2010 off the central California coast	PLoS One	8(5): e62259	Virus - influenza	CA	isolated
Virus	Gulland FMD, Haulena M, Lowenstine LJ, Munro C, Graham PA, Bauman J et al.	1999	Adrenal function in wild and rehabilitated Pacific harbor seals (Phoca vitulina richardsi) and in seals with phocine herpesvirus-associated adrenal necrosis	Marine Mammal Science	15(3): 810-827	Virus - herpesvirus	CA	disease
Virus	Gulland FMD, Lowenstein LJ, Lapointe JM, Spraker T, King DP	1997	Herpesvirus infection in stranded Pacific harbor seals of coastal California	Journal of Wildlife Diseases	33(3): 450-458	Virus - herpesvirus	CA	disease
Virus	Gulland FMD, Lowenstine L, King D, Spraker T, Gage LJ	1996	Herpes-like virus infection in 54 harbor seal pups (Phoca vitulina) stranded in central California, 1990-1995	IAAAM Proceedings	27: 20	Virus - herpesvirus	CA	disease
Virus	Harder TC, Harder M, Vos H, Kulonen K, Kennedy-Stoskopf S, Liess B et al.	1996	Characterization of phocid herpesvirus-1 and -2 as putative alpha and gamma herpesviruses of North American and European pinnipeds	Journal of General Virology	77: 27-35	Virus - herpesvirus	CA, NE	isolated	*
Virus	Harris RK, Moeller RB, Lipscomb TP, Haebler MJ, Tuomi PA, McCormick R et al.	1990	Oral lesions in sea otters (Enhydra lutris) caused by a herpes-like virus	IAAAM Proceedings	21: 33	Virus - herpesvirus	AK	disease	*
Virus	Hastings BE, Lowenstine LJ, Gage LJ, Munn RJ	1987	An epizootic of seal pox in pinnipeds at a rehabilitation center	IAAAM Proceedings	18: 12-17	Virus - poxvirus	CA	disease
Virus	Himworth CG, Haulena M, Lambourn DM, Gaydos JK, Huggins J, Calambokidis J et al.	2010	Pathology and epidemiology of phocid herpesvirus-1 in wild and rehabilitating harbor seals (Phoca vitulina richardsi) in the Northesastern Pacific	Journal of Wildlife Diseases	46(3): 1046-1051	Virus - herpesvirus	NW	disease
Virus	Hinshaw VS, Bean WJ, Geraci J, Fiorelli P, Early G, Webster RG	1986	Characterization of two influenza A viruses from a pilot whale	Journal of Virology	58(2):655-656	Virus - influenza	NE	disease
Virus	Hinshaw VS, Bean WJ, Webster RG, Rehg JE, Fiorelli P, Early G et al.	1984	Are seals frequently infected with avian influenza viruses?	Journal of Virology	51(3): 863-865	Virus - influenza	NE	disease
Virus	Kapoor A, Victoria J, Simmonds P, Wang C, Shafer RW, Nims R et al.	2007	A highly divergent picornavirus in a marine mammal	Journal of Virology	82(1): 311-320	Virus - picornavirus	AK	isolated
Virus	King DP, Hure MC, Goldstein T, Aldridge BM, Gulland FMD, Saliki JT et al.	2002	Otarine herpesvirus-1: a novel gammaherpesvirus associated with urogenital carcinoma in California sea lions (Zalophus californianus)	Veterinary Microbiology	86: 131-137	Virus - herpesvirus	CA	disease
Virus	Krafft A, Lichy JH, Lipscomb, Klaunberg BA, Kennedy S, Taubenberger JK	1995	Postmortem diagnosis of morbillivirus infection in bottlenose dolphins (Tursiops truncatus) in the Atlantic and Gulf of Mexico epizootics by polymerase chain reaction-based assay	Journal of Wildlife Diseases	31(3): 410-415	Virus - morbillivirus	GOM	disease
Virus	Lipscomb TP, Kennedy S, Moffett D, Ford BK	1994	Morbillviral disease in an Atlantic bottlenose dolphin (Tursiops truncatus) from the Gulf of Mexico	Journal of Wildlife Diseases	30(4): 572-576	Virus - morbillivirus	GOM	disease
Virus	Lipscomb TP, Kennedy S, Moffett D, Krafft A, Klaunberg BA, Lichy JH et al.	1996	Morbillivirus epizootic in bottlenose dolphins of the Gulf of Mexico	Journal of Veterinary Diagnostic Investigation	8: 283-290	Virus - morbillivirus	GOM	disease	*
Virus	Lipscomb TP, Mense MG, Habecker PL, Taubenberger JK, Schoelkopf R	2001	Morbilliviral dermatitis in seals	Veterinary Pathology	38: 724-726	Virus - morbillivirus	NE	disease
Virus	Lipscomb TP, Schulman FY, Moffett D, Kennedy S	1994	Morbilliviral disease in Atlantic bottlenose dolphins (Tursiops truncatus) from 1987-1988 epizootic	Journal of Wildlife Diseases	30(4): 567-571	Virus - morbillivirus	NE, SE	disease	*
Virus	Martineau D, Lagace A, Beland P, Higgins R, Armstrong D, Shugart LR	1988	Pathology of stranded beluga whales (Delphinapterus leucas) from the St. Lawrence Estuary, Quebec, Canada	Journal of Comparative Pathology	98(3): 287-311	Virus - herpesvirus	Canada - E	disease
Virus	McClenahan SD, Burek KA, Beckmen KB, Knowles NJ, Neill JD, Romero CH	2008	Genomic characterization of novel marine vesiviruses from Steller sea lions (Eumetopias jubatus) from Alaska	Virus Research	138: 26-35	Virus - vesivirus	AK	isolated
Virus	McFee WE, Lipscomb TP	2009	Major pathologic findings and probable causes of mortality in bottlenose dolphins stranded in South Carolina from 1993 to 2006	Journal of Wildlife Diseases	45(3): 575-593	Virus - herpesvirus	SE	disease
Virus	*Nollens HH et al	2004	A novel herpesvirus associated with necrotizing keratitis in the California sea lion	IAAAM Proceedings	35	Virus - herpesvirus	CA	disease	*
Virus	Nollens HH, Jacobson ER, Gulland FMD, Beusse DO, Bossart GD, Hernandez JA et al.	2006	Pathology and preliminary characterization of a parapox virus isolated from a California sea lion (Zalophus californianus)	Journal of Wildlife Diseases	42(1): 23-32	Virus - poxvirus	CA	disease
Virus	Nollens HH, Wellehan JFX, Archer L, Lowenstine LJ, Gulland FMD	2010	Detection of a respiratory coronavirus from tissues archived during a pneumonia epizootic in free-ranging Pacific harbor seals Phoca vitulina richardsii	Diseases of Aquatic Organisms	90: 113-120	Virus - coronavirus	CA	disease
Virus	Palacios G, Wellehan JFX, Raverty S, Bussetti AV, Hui J, Savji N et al.	2011	Discovery of an orthoreovirus in the aborted fetus of a Steller sea lion (Eumetopias jubatus)	Journal of General Virology	92: 2558-2565	Virus - orthoreovirus	NW	disease	*
Virus	Rehtanz M, Bossart GD, Fair PA, Reif JS, Ghim S, Jenson AB	2012	Papillomaviruses and herpesviruses: Who is who in genital tumor development of free-ranging Atlantic bottlenose dolphins (Tursiops truncatus)	Veterinary Microbiology	160: 297-304	Virus - herpesvirus	SE	disease
Virus	Rehtanz M, Ghim SJ, Rector A, va Ranst M, Jenson AB, Bossart GD	2005	Isolation of a novel papillomavirus (PV) from a genital lesion of a bottlenose dolphin: Tursiops truncatus papillomavirus type 2	IAAAM Proceedings	36: 122	Virus - papillomavirus	SE	disease	*
Virus	Reidarson TH, McBain J, House C, King DP, Stott JL, Krafft A et al.	1998	Morbillivirus infection in stranded common dolphins from the Pacific Ocean	Journal of Wildlife Diseases	34(4): 771-776	Virus - morbillivirus	CA	disease
Virus	Saliki JT, Cooper EJ, Rotstein DS, Caseltine SL, Pabst DA, McLellan WA et al.	2006	A novel gammaherpesvirus associated with genital lesions in a Blainville's beaked whale (Mesoplodon densirostris)	Journal of Wildlife Diseases	42(1): 142-148	Virus - herpesvirus	SE	disease
Virus	Scott GP, Burn DM, Hansen LJ	1988	The dolphin dieoff: long-term effects and recovery of the population	NOAA Technical Report	p819-823	Virus - morbillivirus	NE	disease
Virus	Skilling DE, Barlough JE, Berry ES, Brown RF, Smith AW	1987	First isolation of a calicivirus from the Steller sea lion (Eumetopias jubatus)	Journal of Wildlife Diseases	23(4): 534-538	Virus - calicivirus	NW	isolated
Virus	Smith A, Akers TG, Madin SH, Vedros NA	1973	San Miguel sea lion virus isolation, preliminary characterization and relationship to vesicular exanthema of swine virus	Nature	244: 108-110	Virus - calicivirus	CA	isolated
Virus	Smith AW, Akers TG, Latham AB, Skilling DE, Bray HL	1979	A new calicivirus isolated from a marine mammal	Archives of Virology	61: 255-259	Virus - calicivirus	CA	disease	*
Virus	Smith AW, Prato CM, Gilmartin WG, Brown RJ, Keyes MC	1974	A preliminary report on potentially pathogenic microbiological agents recently isolated from pinnipeds	Journal of Wildlife Diseases	10: 54-59	Virus - calicivirus	AK	disease
Virus	Smith AW, Ritter DG, Ray GC, Skilling DE, Wartzok D	1983	New calicivirus isolates from feces of walrus (Odobenus rosmarus)	Journal of Wildlife Diseases	19(2): 86-89	Virus - calicivirus	AK	isolated
Virus	Smith AW, Skilling DE, Benirschke K, Albert TF, Barlough JE	1987	Serology and virology of the bowhead whale (Balaena mysticetus L.)	Journal of Wildlife Diseases	23(1): 92-98	Virus - adenovirus	AK	isolated
Virus	Stott JL, Vittore R, Bowen L, Blanchard M, Smith B, Goldstein T et al.	2005	Molecular identification of herpesviruses in Alaskan Steller sea lions (Eumetopias jubatus)	IAAAM Proceedings	36:155-156	Virus - herpesvirus	AK	isolation
Virus	Taubenberger JK, Tsai M, Krafft AE, Lichy JH, Reid AH, Schulman FY et al.	1996	Two morbilliviruses implicated in bottlenose dolphin epizootics	Emerging Infectious Diseases	2(3): 213-216	Virus - morbillivirus	GOM, SE, NE	disease	*
Virus	Taubenberger JK, Tsai MM, Atkin TJ, Fanning TG, Krafft AE, Moeller RB et al.	2000	Molecular genetic evidence of a novel morbillivirus in a long-finned pilot whale (Globicephalus melas)	Emerging Infectious Diseases	6(1): 42-45	Virus - morbillivirus	NE	disease	*
Virus	Tseng M, Fleetwood M, Reed A, Gill VA, Harris RK, Moeller RB et al.	2012	Mustelid herpesvirus-2, a novel herpes infection in Northern sea otters (Enhydra lutris kenyoni)	Journal of Wildlife Diseases	48(1): 181-185	Virus - herpesvirus	AK	disease
Virus	*Wallace et al	2005	Histopathological, immunohistochemical and ultrastructural evidence of herpesviral infection in skin and tonsil of a beluga whale	IAAAM Proceedings	36: 157-158	Virus - herpesvirus	NE	disease	*
Virus	Webster RG, Geraci J, Petursson G, Skirnisson K	1981	Conjunctivitis in human beings caused by influenza A virus of seals	New England Journal of Medicine	304(15): 911	Virus - influenza	NE	disease	*
Virus	Webster RG, Hinshaw VS, Bean WJ, Van Wyke KL, Geraci JR, St. Aubin DJ et al.	1981	Characterization of an influenza A virus from seals	Virology	113: 712-724	Virus - influenza	NE	disease
Virus	Wellehan JFX, Rivera R, Archer LL, Benham C, Muller JK, Colegrove KM et al.	2011	Characterization of California sea lion polyomavirus 1: Expansion of the known host range of the Polyomaviridae to Carnivora	Infection, Genetics and Evolution	11: 987-996	Virus - polyomavirus	CA	disease	*
Virus	Woodruff RA, Bonde RK, Bonilla JA, Romero CH	2005	Molecular identification of a papillomavirus from cutaneous lesions of captive and free-ranging Florida manatees	Journal of Wildlife Diseases	41(2): 437-441	Virus - papillomavirus	NE	disease
FUNGI
Fungi	Bossart GD	1984	Suspected acquired immunodeficiency in an Atlantic bottlenose dolphin with chronic active hepatitis and lobomycosis	Journal of the American Veterinary Medical Association	185(11): 1412-1414	Fungi - Lacazia loboi	SE	disease	*
Fungi	Caldwell DK, Caldwell MC, Woodard JC, Ajello L, Kaplan W, McClure HM	1975	Lobomycosis as a disease of the Atlantic bottle-nosed dolphin (Tursiops truncatus montagu, 1821)	American Journal of Tropical Medicine and Hygiene	24(1): 105-114	Fungi - Lacazia loboi	SE	disease	*
Fungi	Cornell L, Osborn KG, Antrim JE, Simpson JG	1979	Coccidioidomycosis in a California sea otter (Enhydra lutris)	Journal of Wildlife Diseases	15(3): 373-378	Fungi - Coccidioides	CA	disease
Fungi	Cowan DF	1993	Lobo's disease in a bottlenose dolphin (Tursiops truncatus) from Matagorda Bay, Texas	Journal of Wildlife Diseases	29(3): 488-489	Fungi - Lacazia loboi	GOM	disease
Fungi	Cowan DF, Tajima Y, McGinnis MR	2006	Double fungus infection, with massive mycotic supertumor in a stranded bottlenose dolphin, Tursiops truncatus, from the western Gulf of Mexico	IAAAM Proceedings	37: 108	Fungi - Sarcinomyces	GOM	disease
Fungi	Durden WN, St. Leger J, Stolen M, Mazza T, Londono C	2009	Lacaziosis in bottlenose dolphins (Tursiops truncatus) in the Indian River Lagoon, Florida, USA	Journal of Wildlife Diseases	45(3): 849-856	Fungi - Lacazia loboi	SE	disease
Fungi	Fauquier DA, Gulland FMD, Trupkiewicz JG, Spraker TR, Lowenstine LJ	1996	Coccidioidomycosis in free-living California sea lions (Zalophus californianus) in central California	Journal of Wildlife Diseases	32(4): 707-710	Fungi - Coccidioides	CA	disease
Fungi	Frasca S, Dunn JL, Cooke JC, Buck JD	1996	Mycotic dermatitis in an Atlantic white-sided dolphin, a pygmy sperm whale, and two harbor seals	Journal of the American Veterinary Medical Association	208: 727-729	Fungi - mixed	NE	disease
Fungi	Gerber JA, Roletto J, Morgan LE, Smith DM, Gage LJ	1993	Findings in pinnipeds stranded along the central and northern California coast, 1984-1990	Journal of Wildlife Diseases	29(3): 423-433	Fungi - Coccidioides	CA	disease
Fungi	Hart LB, Rotstein DS, Wells RS, Bassos-Hull K, Schwacke LH	2011	Lacaziosis and lacaziosis-like prevalence among wild, common bottlenose dolphins Tursiops truncatus from the west coast of Florida, USA	Diseases of Aquatic Organisms	95: 49-56	Fungi - Lacazia loboi	GOM	disease
Fungi	Haubold EM, Cowan DF, Cooper CR, McGinnis MR	1997	Unusual mycotic infections in stranded western Gulf of Mexico dolphins: Phaeohyphomycosis and lobomycosis	IAAAM Proceedings	28: 26-27	Fungi - mixed	GOM	disease
Fungi	Haulena M, Buckles E, Gulland FMD, Lawrence JA, Wong A, Jang S et al.	2002	Systemic mycosis caused by Scedosporium aplospermum in a stranded northern elephant seal (Mirounga angustirostris)	Journal of Wildlife Diseases	33(2): 166-171	Fungi - Scedosporium	CA	disease
Fungi	Kreuder C, Miller MA, Jessup DA, Lowenstine LJ, Harris MD, Ames JA et al.	2003	Patterns of mortality in southern sea otters (Enhydra lutris nereis) from 1998-2001	Journal of Wildlife Diseases	39(3): 495-509	Fungi - Coccidioides	CA	disease
Fungi	McFee WE, Lipscomb TP	2009	Major pathologic findings and probable causes of mortality in bottlenose dolphins stranded in South Carolina from 1993 to 2006	Journal of Wildlife Diseases	45(3): 575-593	Fungi - mixed	SE	disease
Fungi	Mcleland S, Duncan C, Spraker T, Wheeler E, Lockhard SR, Gulland F	2012	Crytococcus albidus infection in a California sea lion (Zalophus californianus)	Journal of Wildlife Diseases	48(4): 1030-1034	Fungi - Cryptococcus	CA	disease
Fungi	Miller MA, Dodd E, Batac F, Young C, Harris MD, Kunz J et al.	2013	Summary of southern sea otter mortality investigations in 2012	California Department of Fish and Wildlife Office of Spill Prevention and Response Technical Report 14-1	pp 8	Fungi - Coccidioides	CA	disease
Fungi	Raverty SA, Stephen C, Barlett K, Fyffe M	2004	Cryptococcosis due to Cryptococcus neoformans gatti in stranded harbor (Phocoena phocoena) and Dall's porpoises (Phocoenoides dalli) in British Columbia and Washington State	IAAAM Proceedings	35	Fungi - Cryptococcus	NW	disease
Fungi	Reidarson TH, Griner LA, Pappagianis D, McBain J	1998	Coccidioidomycosis in a bottlenose dolphin	Journal of Wildlife Diseases	34(3): 629-631	Fungi - Coccidioides	CA	disease
Fungi	Rotstein DS, West K, Levine G, Lockhart SR, Raverty S, Morshed MG et al.	2010	Cryptococcus gattii VGI in a spinner dolphin (Stenella longirostris) from Hawaii	Journal of Zoo and Wildlife Medicine	41(1): 181-183	Fungi - Cryptococcus	HI	disease
PROTOZOA
Protozoa	Appelbee AJ, Thompson RCA, Measures LM, Olson ME	2010	Giardia and Cryptosporidium in harp and hooded seals from the Gulf of St. Lawrence, Canada	Veterinary Parasitology	173: 19-23	Protozoa - Giardia, Cryptosporidium	Canada - E	isolated
Protozoa	Bishop L	1979	Parasite related lesions in a bearded seal, Erignathus barbatus	Journal of Wildlife Diseases	15: 285-293	Protozoa - Sarcocystis	AK	disease
Protozoa	Bogomolni A, Ellis J, Gast R, Harris B, Pokras M, Touhey K et al.	2006	Emerging zoonoses in marine mammals and seabirds of the Northeast US	IEEE	? (not noted anywhere on article)	Protozoa - Giardia, Cryptosporidium	NE	isolated
Protozoa	Bogomolni AL, Gast RJ, Ellis JC, Dennett M, Pugliares KR, Lentell BJ et al.	2008	Victims or vectors: a survey of marine vertebrate zoonoses from coastal waters of the Northwest Atlantic	Diseases of Aquatic Organisms	81: 13-38	Protozoa - Giardia, Cryptosporidium	NE	isolated
Protozoa	Braun RC	2006	Disease surveillance in main Hawaiian island Hawaiian monk seals (Monachus schauinslandi)	IAAAM Proceedings	37: 91	Protozoa - Toxoplasma	HI	disease
Protozoa	Brown RJ, Smith AW, Keyes MC	1974	Sarcocystis in the northern fur seal	Journal of Wildlife Diseases	10: 53	Protozoa - Sarcocystis	AK	disease
Protozoa	Carlson-Bremer D, Johnson CK, Miller RH, Gulland RMD, Conrad PA, Wasmuth JD et al.	2012	Identification of two novel coccidian species shed by California sea lions (Zalophus californianus)	Journal of Parasitology	98(2): 347-354	Protozoa - coccidia	CA	isolated
Protozoa	Carlson-Bremer DP, Gulland FMD, Johnson CK, Colegrove KM, Van Bonn WG	2012	Diagnosis and treatment of Sarcocystis neurona-induced myositis in a free-ranging California sea lion	Journal of the American Veterinary Medical Association	240(3): 324-328	Protozoa - Sarcocystis	CA	disease
Protozoa	Chechowitz MA, Conrad PA, Barr BC, Lowenstine LJ, Gulland FM, Reidarson T et al.	1998	Protozoal encephalitis in marine mammals of California	IAAAM Proceedings	29: 57	Protozoa - unknown	CA	disease
Protozoa	Chechowitz MA, Lowenstine LJ, Gardner I, Barr BC, Conrad PA, Gulland FM et al.	1999	Protozoal encephalitis in California sea otters and harbor seals: an update	IAAAM Proceedings	30: 5	Protozoa - Toxoplasma, Sarcocystis	CA	disease	*
Protozoa	Chechowitz MA, Sverlow K, Crosbie PR, Packham A, Garner I, Barr BC et al.	2000	Protozoal brain infections in harbor seals (Phoca vitulina) and sea otters (Enhydra lutris nereis) in California, an update	IAAAM Proceedings	p 345	Protozoa - unknown	CA	disease
Protozoa	Cole RA, Lindsay DS, Howe DK, Roderick CL, Dubey JP, Thomas NJ et al.	2000	Biological and molecular characterizations of Toxoplasma gondii strains obtained from southern sea otters (Enhydra lutris nereis)	Journal of Parasitology	86: 526-530	Protozoa - Toxoplasma	CA	isolated	*
Protozoa	Colegrove KM, Grigg ME, Carlson-Bremer D, Miller RH, Gulland FMD, Ferguson DJP et al.	2011	Discovery of three novel coccidian parasites infecting California sea lions (Zalophus californianus), with evidence of sexual replication and interspecies pathogenicity	Journal of Parasitology	97(5): 868-877	Protozoa - coccidia	CA	disease	*
Protozoa	Conrad PA, Miller MA, Kreuder C, James ER, Mazet J, Dabritz H et al.	2005	Transmission of Toxoplasma: Clues from the study of sea otters as sentinels of Toxoplasma gondii flow into the marine environment	International Journal of Parasitology	35: 1155-1168	Protozoa - Toxoplasma	CA	isolated
Protozoa	De Guise S, Lagace A, Beland P, Girard C, Higgins R	1995	Non-neoplastic lesions in beluga whales (Delphinapterus leucas) and other marine mammals from the St. Lawrence estuary	Journal of Comparative Pathology	112: 257-271	Protozoa - mixed	Canada - E	disease
Protozoa	De Guise S, Lagace A, Girard C, Beland P	1993	Intramuscular sarcocystis in two beluga whales and an Atlantic white-sided dolphin from the St. Lawrence estuary, Quebec, Canada	Journal of Veterinary Diagnostic Investigation	5: 296-300	Protozoa - Sarcocystis	Canada - E	isolated	*
Protozoa	Deng MQ, Peterson RP, Cliver DO	2000	First findings of Cryptosporidium and Giardia in California sea lions (Zalophus californianus)	Journal of Parasitology	86(3): 490-494	Protozoa - Giardia, Cryptosporidium	CA	isolated	*
Protozoa	Dubey JP, Eggers JS, Lipscomb TP	2002	Intestinal coccidiosis in a spinner dolphin (Stenella longirostris)	Journal of Parasitology	88(3): 634-637	Protozoa - coccidia	HI	disease	*
Protozoa	Dubey JP, Fair PA, Sundar N, Velmurugan G, Kwok OCH, McFee WE et al.	2008	Isolation of Toxoplasma gondii from bottlenose dolphins (Tursiops truncatus)	Journal of Parasitology	94(4): 821-823	Protozoa - Toxoplasma	SE	isolated
Protozoa	Ewing R, Zaias J, Stamper MA, Bossart GD, Dubey JP	2002	Prevalence of Sarcocystis sp. In stranded Atlantic white-sided dolphins (Lagenorhynchus acutus)	Journal of Wildlife Diseases	38(2): 291-296	Protozoa - Sarcocystis	NE	isolated
Protozoa	Fayer R, Fair PA, Bossart GD, Santin M	2008	Examination of naturally exposed bottlenose dolphins (Tursiops truncatus) for Microsporidia, Cryptosporidium, and Giardia	Journal of Parasitology	94(1): 143-147	Protozoa - microsporidia	SE	isolated
Protozoa	Gaydos JK, Miller WA, Gilardi KVK, Kreuder-Johnson C, Conrad P, Melli A et al.	2006	Cryptosporidium and Giardia in marine wildlife from the inland waters of Washington State	IAAAM Proceedings	37: 121	Protozoa - Giardia, Cryptosporidium	NW	isolated	*
Protozoa	Gibson AK, Raverty S, Lambourn DM, Huggins J, Magargal SL, Grigg ME	2011	Polyparasitism is associated with increased disease severity in Toxoplasma gondii-infected marine sentinel species	PLoS Negl Trop Dis	5(5): e1142	Protozoa - Toxoplasma, Sarcocystis	NW	disease
Protozoa	Hueffer K, Holcomb D, Ballweber LR, Gende SM, Blundell G, O'Hara TM	2011	Serologic surveillance of pathogens in a declining harbor seal (Phoca vitulina) population in Glacier Bay National Park, Alaska, USA and a reference site	Journal of Wildlife Diseases	47(4): 984-988	Protozoa - Giardia	AK	isolated
Protozoa	Hughes-Hanks JM, Rickard LG, Panuska C, Saucier JR, O'Hara TM, Dehn L et al.	2005	Prevalence of Cryptosporidium and Giardia spp. in five marine mammals species	Journal of Parasitology	91(5): 1225-1228	Protozoa - Giardia, Cryptosporidium	AK	isolated
Protozoa	Inskeep W, Gardiner CH, Harris RK, Dubey JP, Goldston RT	1990	Toxoplasmosis in Atlantic bottle-nosed dolphins (Tursiops truncatus)	Journal of Wildlife Diseases	26(3): 377-382	Protozoa - Toxoplasma	SE	disease
Protozoa	Kreuder C, Miller MA, Jessup DA, Lowenstine LJ, Harris MD, Ames JA et al.	2003	Patterns of mortality in southern sea otters (Enhydra lutris nereis) from 1998-2001	Journal of Wildlife Diseases	39(3): 495-509	Protozoa - mixed	CA	disease
Protozoa	LaPointe JM, Duignan PJ, Barr BC, Petrich AK, MacPherson DW, Gulland FM et al.	2003	Meningoencephalitis associated with an unidentified apicomplexan protozoan in a Pacific harbor seal	Journal of Parasitology	89(4): 859-862	Protozoa - unknown	CA	disease
Protozoa	Lasek-Nesselquist E, Bogomolni AL, Gast RJ, Welch DM, Ellis JC, Sogin ML et al.	2008	Molecular characterization of Giardia intestinalis haplotypes in marine animals: variation and zoonotic potential	Diseases of Aquatic Organisms	81: 39-51	Protozoa - Giardia	NE	isolated	*
Protozoa	Luff JA, Colegrove KM, Lowenstine LJ, Gulland FMD	2007	Gastric trichomonads in stranded California sea lions (Zalophus californianus)	IAAAM Proceedings	38: 14-16	Protozoa - trichomonad	CA	isolated
Protozoa	McFee WE, Lipscomb TP	2009	Major pathologic findings and probable causes of mortality in bottlenose dolphins stranded in South Carolina from 1993 to 2006	Journal of Wildlife Diseases	45(3): 575-593	Protozoa - Toxoplasma	SE	disease
Protozoa	Measures LN, Olson M	1999	Giardiasis in pinnipeds from Eastern Canada	Journal of Wildlife Diseases	35(4): 779-782	Protozoa - Giardia	Canada - E	isolated
Protozoa	Migaki G, Sawa TR, Dubey JP	1990	Fatal disseminated toxoplasmosis in a spinner dolphin (Stenella longirostris)	Veterinary Pathology	27: 463-464	Protozoa - Toxoplasma	HI	disease
Protozoa	Mikaelian I, Boisclair J, Dubey JP, Kennedy S, Martineau D	2000	Toxoplasmosis in beluga whales (Delphinapterus leucas) from the St. Lawrence Estuary: two case reports and a serological survey	Journal of Comparative Pathology	122: 73-76	Protozoa - Toxoplasma	Canada - E	disease
Protozoa	Miller MA, Conrad PA, Harris M, Hatfield B, Langlois G, Jessup DA et al.	2010	A protozoal-associated epizootic impacting marine wildlife: Mass-mortality of southern sea otters (Enhydra lutris nereis) due to Sarcocystis neurona infection	Veterinary Parasitology	172: 183-194	Protozoa - Sarcocystis	CA	disease
Protozoa	Miller MA, Dodd E, Batac F, Young C, Harris MD, Kunz J et al.	2013	Summary of southern sea otter mortality investigations in 2012	California Department of Fish and Wildlife Office of Spill Prevention and Response Technical Report 14-1	pp 8	Protozoa - Sarcocystis	CA	disease
Protozoa	Miller MA, Dodd E, Batac F, Young C, Harris MD, Kunz J et al.	2013	Summary of southern sea otter mortality investigations in 2012	California Department of Fish and Wildlife Office of Spill Prevention and Response Technical Report 14-1	pp 8	Protozoa - mixed	CA	disease
Protozoa	Miller MA, Grigg ME, Miller W, Kreuder C, James ER, Melli AC et al.	2005	An unusual genotype of Toxoplasma gondii from California sea otters (Enhydra lutris nereis): Further evidence for land-sea connectivity in the dissemination of marine pathogens	IAAAM Proceedings	36: 222-223	Protozoa - Toxoplasma	CA	disease	*
Protozoa	Miller MA, Jessup D, Dodd E, Harris M, Ames J, Conrad P et al.	2003	An update on Toxoplasma gondii and Sarcocystis neurona infections in California sea otters	IAAAM Proceedings	34: 25-27	Protozoa - Toxoplasma, Sarcocystis	CA	disease	*
Protozoa	Miller MA, Sverlow K, Crosbie PR, Barr BC, Lowenstine LJ, Gulland FM et al.	2001	Isolation and characterization of two parasitic protozoa from a Pacific harbor seal (Phoca vitulina richardsi) with meningoencephalitis	Journal of Parasitology	87(4): 816-822	Protozoa - Toxoplasma, Sarcocystis	CA	disease
Protozoa	Olson ME, Roach PD, Stabler M, Chan W	1997	Giardiasis in ringed seals from the western Arctic	Journal of Wildlife Diseases	33(3): 646-648	Protozoa - Giardia	AK	isolated
Protozoa	Raverty S, Etheridge S, Hanson MB, Norman S, Calambokidis J, Huggins J et al.	2007	Sarcocystis due to Sarcocystis neurona in a stranded Pacific white-sided dolphin (Lagenorhynchus obliquidens) and harbor porpoise (Phocoena phocoena) in the Pacific northwest	IAAAM Proceedings	38: 93-94	Protozoa - Toxoplasma, Sarcocystis	NW	disease
Protozoa	Shapiro K, Miller M, Mazet J	2012	Temporal association between land-based runoff events and California sea otter (Enhydra lutris nereis) protozoal mortalities	Journal of Wildlife Diseases	48(2): 394-404	Protozoa - Toxoplasma, Sarcocystis	CA	disease
Protozoa	Sundar N, Cole RA, Thomas NJ, Majumdar D, Dubey JP, Su C	2008	Genetic diversity among sea otter isolates of Toxoplasma gondii	Veterinary Parasitology	151: 125-132	Protozoa - Toxoplasma	CA, NW	disease
Protozoa	Thomas NJ, Dubey JP, Lindsay DS, Cole RA, Meteyer CU	2007	Protozoal meningoencephalitis in sea otters (Enhydra lutris): a histopathological and immunohistochemical study of naturally occurring cases	Journal of Comparative Pathology	137: 102-121	Protozoa - Toxoplasma, Sarcocystis	CA, NW	disease
Protozoa	Welsh T, Burek-Huntington K, Savage K, Rosenthal B, Dubey JP	2014	Sarcocystis canis associated hepatitis in a Steller sea lion (Eumetopias jubatus) from Alaska	Journal of Wildlife Diseases	50(2): 405-408	Protozoa - Sarcocystis	AK	disease
HELMINTH PARASITES
Helminth	Banish LD, Gilmartin WG	1992	Pathological findings in the Hawaiian monk seal	Journal of Wildlife Diseases	28(3): 428-434	Helminthes - mixed	HI	disease
Helminth	Beck C, Forrester DJ	1988	Helminths of the Florida manatee, Trichechus manatus latirostris, with a discussion and summary of the parasites of sirenians	The Journal of Parasitology	74(4): 628-637	Helminthes - mixed	SE	isolated
Helminth	Beckmen KB, Gerber J, Dailey M, Lowenstine L, Gage LJ	1993	Phocid stranding epizootic attributed to Otostrongylus circumilitus, the large pulmonary worm of seals: epidemiology, diagnosis and treatment	IAAAM Proceedings	24: p 57	Helminthe - Otostrongylus	CA	disease
Helminth	Beekman GK	1984	Clinical use of ivermectin against the hookworm (Uncinaria lucasi) of northern fur seal pups (Callorhinus ursinus)	IAAAM Proceedings	15: p 50	Helminthe - Uncinaria	AK	disease
Helminth	Bishop L	1979	Parasite related lesions in a bearded seal, Erignathus barbatus	Journal of Wildlife Diseases	15: 285-293	Helminthe - mixed	AK	disease
Helminth	Burek KA, Dailey M, Woshner V	2000	Crassicaudiosis in the Cook inlet compared to other stocks of Alaskan beluga whales (Delphinapterus leucas)	IAAAM Proceedings	31: 535- 536	Helminthe - Crassicauda	AK	isolated
Helminth	Calambokidis J	1985	Mortality of northern fur seal pups in relation to growth and birth weights	Journal of Wildlife Diseases	21(3): 327-330	Helminthe - Uncinaria	AK	disease
Helminth	Cavallero S, Nadler SA, Paggi L, Barros NB, D'Amelio S	2011	Molecular characterization and phylogeny of anisakid nematodes from cetaceans from southeastern Atlantic coasts of USA, Gulf of Mexico, and Caribbean Sea	Parasitology Research	108: 781-792	Helminthe - Anisakis	GOM, SE	isolated	*
Helminth	Colegrove KM, Buckles EL, Lowenstine LJ, Kelly T, Dailey MD, Haulena M et al.	2004	Otostrongylus circumlitus infestation and disseminated adenovirus infection in a stranded California sea lion (Zalophus californianus)	IAAAM Proceedings	35	Helminthe - Otostrongylus	CA	disease	*
Helminth	Conlogue GJ, Ogden JA, Foreyt WJ	1985	Parasites of the Dall's porpoise (Phocoenoides dallii true)	Journal of Wildlife Diseases	21(2): 160-166	Helminthe - mixed	AK	isolated
Helminth	Cowan DF	1996	Histopathology of fluke infestation of the pterygoid sinus of stranded cetaceans	IAAAM Proceedings	27: 95	Helminthe - Nasitrema	GOM	disease
Helminth	Dailey M, Walsh M, Odell D, Campbell T	1991	Evidence of prenatal infection in the bottlenose dolphin (Tursiops truncatus) with the lungworm Halocercus lagenorhynchi (Nematoda: Pseudaliidae)	Journal of Wildlife Diseases	27(1): 164-165	Helminthe - Halocercus	GOM, SE	disease
Helminth	Dailey M, Stroud R	1978	Parasites and associated pathology observed in cetaceans stranded along the Oregon coast	Journal of Wildlife Diseases	14, 503-512	Helminthe - mixed	NW	isolated	*
Helminth	Dailey M, Walker WA	1978	Parasitism as a factor in single strandings of southern California cetaceans	Journal of Parasitology	64(4): 593-596	Helminthe - mixed	CA	isolated
Helminth	Dailey MD	1979	Parasitic diseases of the Hawaiian monk seal (Monachus schauinslandi) from the Northwest Hawaiian Islands	IAAAM Proceedings	10: 37	Helminthe - mixed	HI	isolated
Helminth	Dailey MD, Gulland FMD, Lowenstine LJ, Silvagni P, Howard D	2000	Prey, parasites and pathology associated with the mortality of a juvenile gray whale (Eschrichitus robustus) stranded along the northern California coast	Diseases of Aquatic Organisms	42: 111-117	Helminthe - mixed	CA	disease
Helminth	Dailey MD, Kliks MM, Demaree RS	2004	Heterophyopsis hawaiiensis n. sp. (Trematoda: Heterophyidae) from the Hawaiian monk seal, Monachus schauinslandi Matschie, 1905 (Carnivora: Phocidae)	Comparative Parasitology	71(1): 9-12	Helminthe - Heterophyopsis	HI	isolated
Helminth	Dailey MD, Mayer K	1999	Parasitic helminth (Acanthocephalan) infection as a cause of mortality in the California sea otter (Enhydra lutris)	IAAAM Proceedings	30: 126-127	Helminth - Acanthocephala	CA	disease
Helminth	Dailey MD, Santangelo RV, Gilmartin WG	2006	A coprological survey of helminth parasites of the Hawaiian monk seal from the northwestern Hawaiian islands			Helminth - mixed	HI	isolated
Helminth	De Guise S, Lagace A, Beland P, Girard C, Higgins R	1995	Non-neoplastic lesions in beluga whales (Delphinapterus leucas) and other marine mammals from the St. Lawrence estuary	Journal of Comparative Pathology	112: 257-271	Helminthes - mixed	Canada - E	disease
Helminth	Dunlap JS, Piper RC, Keyes MC	1976	Lesions associated with Orthohalarachne attenuata (Halarachnidae) in the northern fur seal (Callorhinus ursinus)	Journal of Wildlife Diseases	12: 42-44	Helminthe - Orthohalarachne	AK	isolated	*
Helminth	Dunn JL, Wolke RE	1976	Dipetalonema spirocauda infection in the Atlantic harbor seal (Phoca vitulina concolor)	Journal of Wildlife Diseases	12: 531-538	Helminthe - Dipetalonema	NE	disease	*
Helminth	Eley TJ	1981	Dipetalonema spirocauda in Alaskan marine mammals	Journal of Wildlife Diseases	17(1): 65-67	Helminthe - Dipetalonema	AK	disease
Helminth	Elson-Riggins JG, Riggins SA, Gulland FMD, Platzer EG	2004	Immunoglobulin responses of northern elephant and Pacific harbor seals naturally infected with Otostrongylus circumlitus	Journal of Wildlife Diseases	40(3): 466-475	Helminthe - Otostrongylus	CA	disease
Helminth	Fauquier D, Gulland F, Haulena M, Dailey M, Rietcheck RL, Lipscomb TP	2004	Meningoencephalitis in two stranded California sea lions (Zalophus californianus) caused by aberrant trematode migration	Journal of Wildlife Diseases	40(4): 816-819	Helminthe - Zalophetrema	CA	disease
Helminth	Fauquier DA, Kinsel MJ, Dailey MD, Sutton GE, Stolen MK, Wells RS, et al.	2009	Prevalence and pathology of lungworm infection in bottlenose dolphins (Tursiops truncatus) from southwest Florida	Diseases of Aquatic Organisms	88(1): 85-90	Helminthe - Halocercus	GOM	disease
Helminth	Fay FH, Furman DP	1982	Nasal mites (Acari:Halarachindae) in the spotted seal, Phoca largha Pallas, and other pinnipeds of Alaskan waters	Journal of Wildlife Diseases	18(1): 63-68	Helminthe - Orthohalarachne	AK	isolated
Helminth	Fletcher D, Gulland FMD, Haulena M, Lowenstine LJ, Dailey M	1998	Nematode-associated gastrointestinal perforations in stranded California sea lions (Zalophus californianus)	IAAAM Proceedings	p 39	Helminthe - Contracecum	CA	disease
Helminth	Forrester DJ, Black DJ, Odell DK, Reynolds JE, Beck CA, Bonde RK	1979	Parasites of manatees (Trichechus manatus) in Florida	IAAAM Proceedings	10: 7	Helminthe - mixed	SE	isolated
Helminth	George RH, McKee J	1988	Strandings of two Atlantic fin whales: a case report	IAAAM Proceedings	19: 79-83	Helminthe - Crassicauda	SE	isolated
Helminth	Gerber JA, Roletto J, Morgan LE, Smith DM, Gage LJ	1993	Findings in pinnipeds stranded along the central and northern California coast, 1984-1990	Journal of Wildlife Diseases	29(3): 423-433	Helminthes - mixed	CA	disease
Helminth	Gilmartin WG, DeLong RL, Smith AW, Griner LA, Dailey MD	1980	An investigation into unusual mortality in the Hawaiian monk seal, Monachus schauinslandi	In; Proceedings on Status of Resource Investigation in the Northwestern Hawaiian Islands	Grigg RW, Pfund RT (Eds), University of Hawaii, Honolulu, UNIHI-SEAGRANT-MR-80-04, p 32-41	Helminthes - mixed	HI	disease
Helminth	Gulland FMD, Beckmen K, Burek K, Lowenstein L, Werner L, Spraker T, et al.	1997	Nematode (Otostrongylus circumlitus) infestation of northern elephant seals (Mirounga angustirostris) stranded along the central California coast	Marine Mammal Science	13(3): 446-459	Helminthe - Otostrongylus	CA	disease
Helminth	Herreman JK, McIntosh AD, Dziuba RK, Blundell GM, Ben-David M, Greiner EC	2011	Parasites of harbor seals (Phoca vitulina) in Glacier Bay and Prince William Sound, Alaska	Marine Mammal Science	27(1): 247-253	Helminthe - mixed	AK	isolated
Helminth	Houde M, Huot J, Measures LN	2001	Infections of the lungworm, Pharurus pallasii (Metastrongyloidea), in the endangered St. Lawrence beluga (Delphinapterus leucas)	IAAAM Proceedings	32: 18	Helminthe - Phararus	Canada - E	isolated	*
Helminth	Ionita M, Varela MG, Lyons ET, Spraker TR, Tolliver SC	2008	Hookworms (Uncinaria lucasi) and acanthocephalans (Corynosoma spp. and Bolbosoma spp.) found in dead northern fur seals (Callorhinus ursinus) on St. Paul Island, Alaska in 2007	Parasitology Research	103: 1025-1029	Helminthe - Uncinaria	AK	isolated
Helminth	Kelly TR, Greig D, Colegrove KM, Lowenstine LJ, Dailey M, Gulland FM et al.	2005	Metastrongyloid nematode (Otostrongylus circumlitis) infection in a stranded California sea lion (Zalophus californianus) - a new host-parasite association	Journal of Wildlife Diseases	41(3): 593-598	Helminthe - Otostrongylus	CA	disease
Helminth	Kenyon AJ, Kenyon BJ	1977	Prevalence of Pharurus pallasii in the beluga whale (Delphinapterus leucas) of Churchill River Basin, Manitoba	Journal of Wildlife Diseases	13: 338-340	Helminthe - Phararus	AK	disease	*
Helminth	Kim KC, Haas VL, Keyes MC	1980	Populations, microhabitat preference and effects of infestation of two species of Orthohalarachne (Halarachnidae: Acarina) in the northern fur seal	Journal of Wildlife Diseases	16(1): 45-51	Helminthe - Orthohalarachne	AK	disease
Helminth	Kreuder C, Miller MA, Jessup DA, Lowenstine LJ, Harris MD, Ames JA	2003	Patterns of mortality in southern sea otters (Enhydra lutris nereis) from 1998-2001	Journal of Wildlife Diseases	39(3): 495-509	Helminth - Acanthocephala	CA	disease
Helminth	Lewis RJ, Berry K	1988	Brain lesions in a pacific white-sided dolphin (Lagenorhynchus obliquidens)	Journal of Wildlife Diseases	24(3): 57-581	Helminthe - Nasitrema	NW	disease
Helminth	Lucas Z, Daoust PY, Conboy G, Brimacombe M	2003	Health status of harp seals (Phoca groenlandica) and hooded seals (Cystophora cristata) on Sable island, Nova Scotia, Canada, concurrent with their expanding range	Journal of Wildlife Diseases	39(1): 16-28	Helminth - mixed	Canada - E	disease
Helminth	Lyons ET, DeLong RL, Gulland FM, Melin SR, Tolliver SC, Spraker TR	2000	Comparative biology of Uncinaria spp. in the California sea lion (Zalophus californianus) and the northern fur seal (Callorhinus ursinus) in California	Journal of Parasitology	86(6): 1348-1352	Helminthe - Uncinaria	CA	isolated
Helminth	Lyons ET, DeLong RL, Melin SR, Tolliver SC	1997	Uncinariasis in northern fur seals and California sea lion pups from California	Journal of Wildlife Diseases	33(4): 848-852	Helminthe - Uncinaria	CA	isolated
Helminth	Lyons ET, DeLong RL, Spraker TR, Melin SR, Laake JL, Tolliver SC	2005	Seasonal prevalence and intensity of hookworms (Uncinaria spp.) in California sea lions (Zalophus californianus) pups born in 2002 on San Miguel Island, California	Parasitology Research	96: 127-132	Helminthe - Uncinaria	CA	isolated
Helminth	Lyons ET, DeLong RL, Spraker TR, Melin SR, Tolliver SC	2003	Observations in 2001 on hookworms (Uncinaria spp.) in otariid pinnipeds	Parasitology Research	89: 503-505	Helminthe - Uncinaria	AK, CA	isolated
Helminth	MacDonald M, Dierauf LA	1981	Treatment of respiratory failure secondary to Parafilaroides decorus in a beached California sea lion	IAAAM Proceedings	12: 42	Helminthe - Parafilaroides	CA	disease	*
Helminth	Martineau D, Lagace A, Beland P, Higgins R, Armstrong D, Shugart LR	1988	Pathology of stranded beluga whales (Delphinapterus leucas) from the St. Lawrence Estuary, Quebec, Canada	Journal of Comparative Pathology	98(3): 287-311	Helminthe - mixed	Canada - E	disease
Helminth	Martineau D, Lemberger K, Dallaire A, Labelle P, Lipscomb TP, Michel P et al.	2002	Cancer in wildlife, a case study: beluga from the St. Lawrence estuary, Quebec, Canada	Envir Health Perspect	110: 285-292	Helminth - mixed	Canada - E	disease
Helminth	Mayer KA, Dailey MD, Miller MA	2003	Helminth parasites of the southern sea otter Enhydra lutris nereis in central California: abundance, distribution and pathology	Diseases of Aquatic Organisms	53: 77-88	Helminth - Acanthocephala	CA	disease
Helminth	McFee WE, Lipscomb TP	2009	Major pathologic findings and probable causes of mortality in bottlenose dolphins stranded in South Carolina from 1993 to 2006	Journal of Wildlife Diseases	45(3): 575-593	Helminthe - mixed	SE	disease
Helminth	Migaki G, Beckmann RA, Albert AF	1982	Gastric nodules caused by "Anisakis type" larvae in the bowhead whale (Balaena mysticetus)	Journal of Wildlife Diseases	18(3): 353-357	Helminthe - Anisakis	AK	isolated
Helminth	Miller MA, Dodd E, Batac F, Young C, Harris MD, Kunz J et al.	2013	Summary of southern sea otter mortality investigations in 2012	California Department of Fish and Wildlife Office of Spill Prevention and Response Technical Report 14-1	pp 8	Helminth - Acanthocephala	CA	disease
Helminth	Moser M, Rhinehart H	1993	The lungworm, Halocercus spp (Nematoda: Pseudallidae) in cetaceans from California	Journal of Wildlife Diseases	29(3): 507-508	Helminthe - Halocercus	CA	isolated
Helminth	O'Shea TJ, Homer BL, Greiner EC, Layton AW	1991	Nasitrema sp. Associated encephalitis in a striped dolphin (Stenella coeruleoalba) stranded in the Gulf of Mexico	Journal of Wildlife Diseases	27(4): 706-709	Helminthe - Nasitrema	GOM	disease
Helminth	Onderka DK	1989	Prevalence and pathology of nematode infections in the lungs of ringed seals (Phoca hispida) of the Western Arctic of Canada	Journal of Wildlife Diseases	25(2): 218-224	Helminthe - mixed	AK	disease	*
Helminth	Rhinehart HL, Manire CA, Klutzow FW, Bossart GD	1999	Brain lesions and clinical signs in two pygmy killer whales (Feresa attenuata) associated with Nasitrema sp.	IAAAM Proceedings	30: 96-98	Helminthe - Nasitrema	SE	disease
Helminth	Schwab GL	1985	Live strandings of Feresa attenuata along the Texas coast	IAAAM Proceedings	16:	Helminthe - Nasitrema	GOM	disease
Helminth	Seymour J, Horstmann-Dehn L, Rosa C, Lopez JA	2014	Occurrence and genotypic analysis of Trichinella species in Alaska marine-associated mammals of the Bering and Chukchi seas	Veterinary Parasitology	200: 153-164	Helminth - Trichinella	AK	isolated
Helminth	Shults LM	1982	Helminths of the spotted seal, Phoca largha, from the Bering sea	Journal of Wildlife Diseases	18(1): 59-62	Helminthe - mixed	AK	isolated	*
Helminth	Spraker TR, DeLong RL, Lyons ET, Melin SR	2007	Hookworm enteritis with bacteremia in California sea lion pups on San Miguel Island	Journal of Wildlife Disease	43(2): 179-188	Helminthe - Uncinaria	CA	disease
Helminth	Spraker TR, Lyons ET, DeLong RL, Zink RR	2004	Penetration of the small intestine of a california sea lion (Zalophus californianus) pup by adult hookworms (Uncinaria spp.)	Parasitology Research	92: 436-438	Helminthe - Uncinaria	CA	disease
Helminth	Stroud RK, Roffe TJ	1979	Causes of death in marine mammals stranded along the Oregon coast	Journal of Wildlife Diseases	15: 91-97	Helminth - mixed	NW	disease
Helminth	Sweeney JC, Gilmartin WG	1974	Survey of diseases in free-living California sea lions	Journal of Wildlife Diseases	10: 370-376	Helminthe - mixed	CA	disease
Helminth	Tuomi P, Burek K	1999	Septic peritonitis in an adult northern sea otter (Enhydra lutris) secondary to perforation of gastric parasitic ulcer	IAAAM Proceedings		Helminthe - Anisakis	AK	disease
Helminth	Wazura KW, Strong JT, Glenn CL, Bush AO	1986	Helminths of the beluga whale (Delphinapterus leucas) from the Mackenzie River Delta, Northwest Territories	Journal of Wildlife Diseases	22(3): 440-442	Helminthe - Contracecum	AK	isolated
BACTERIA
Bacteria	Acevedo-Whitehouse K, de la Cueva H, Gulland FMD, Aurioles-Gamboa D, Arellano-Carbajal F, Suarez-Guemes F	2003	Evidence of Leptospira interrogans infection in California sea lion pups from the Gulf of California	Journal of Wildlife Diseases	39(1): 145-151	Bacteria - Leptospira	Mexico	isolated	*
Bacteria	Aldridge BM, Smith B, Stott JL, Gulland F, Lawrence J, Haulena M	2001	Application of a PCR-based technique for detecting and discriminating between Mycoplasma species from California sea lions (Zalophus californianus)	IAAAM Proceedings	32: 84-85	Bacteria - Mycoplasma	CA	disease	*
Bacteria	Apprill A, Mooney TA, Lyman E, Stimpert AK, Rappe MS	2011	Humpback whales harbour a combination of specific and variable skin bacteria	Environmental Microbiology Reports	3(2): 223-232	Bacteria - mixed	HI	isolated	*
Bacteria	Apprill A, Robbins J, Eren AM, Pack AA, Reveillaud J, Mattila D et al.	2014	Humpback whale populations share a core skin bacterial community: towards a health index for marine mammals?	PLoS One	9(3): e90785	Bacteria - mixed	CA, HI, NE	isolated
Bacteria	Banish LD, Gilmartin WG	1992	Pathological findings in the Hawaiian monk seal	Journal of Wildlife Diseases	28(3): 428-434	Bacteria - mixed	HI	disease
Bacteria	Beckmen KB, Lowenstine LJ, Newman J, Hill J, Hanni K, Gerber J	1997	Clinical and pathological characterization of northern elephant seal skin disease	Journal of Wildlife Diseases	33(3): 438-449	Bacteria - mixed	CA	disease
Bacteria	Beckmen KB, Nolan S	1994	Salmonella serotypes in pinnipeds at a rehabilitation center	IAAAM Proceedings	25: p 162	Bacteria - Salmonella	CA	isolated
Bacteria	Bogomolni A, Ellis J, Gast R, Harris B, Pokras M, Touhey K et al.	2006	Emerging zoonoses in marine mammals and seabirds of the Northeast US	IEEE	? (not noted anywhere on article)	Bacteria - Brucella	NE	isolated
Bacteria	Bogomolni AL, Gast RJ, Ellis JC, Dennett M, Pugliares KR, Lentell BJ et al.	2008	Victims or vectors: a survey of marine vertebrate zoonoses from coastal waters of the Northwest Atlantic	Diseases of Aquatic Organisms	81: 13-38	Bacteria - Brucella	NE	isolated
Bacteria	Bogomolni AL, Gast RJ, Ellis JC, Dennett M, Pugliares KR, Lentell BJ et al.	2008	Victims or vectors: a survey of marine vertebrate zoonoses from coastal waters of the Northwest Atlantic	Diseases of Aquatic Organisms	81: 13-38	Bacteria - Leptospira	NE	isolated
Bacteria	Bradley DJ, Spraker TR, Calkins D, Loughlin T	1994	Bacterial chlamydial culture results from Steller sea lions in the Gulf of Alaska and southeast Alaska	IAAAM Proceedings	25: 96-98	Bacteria - mixed	AK	isolated
Bacteria	Braun RC	2006	Disease surveillance in main Hawaiian island Hawaiian monk seals (Monachus schauinslandi)	IAAAM Proceedings	37: 91	Bacteria - Leptospira	HI	disease
Bacteria	Brownstein D, Miller MA, Oates SC, Byrne BA, Jang S, Murray MH et al.	2011	Antimicrobial susceptibility of bacterial isolates from sea otters (Enhydra lutris)	Journal of Wildlife Diseases	47(2): 278-292	Bacteria - mixed	AK, CA	isolated
Bacteria	Buck JD, Overstrom NA, Patton GW, Anderson HF, Gorzelany JF	1991	Bacteria associated with stranded cetaceans from the northeast USA and southwest Florida coasts	Diseases of Aquatic Organisms	10: 147-152	Bacteria - mixed	GOM, NE	isolated
Bacteria	Buck JD, Wells RS, Rhinehart HL, Hansen LJ	2006	Aerobic microorganisms associated with free-ranging bottlenose dolphins in coastal Gulf of Mexico and Atlantic ocean waters	Journal of Wildlife Diseases	42(3): 536-544	Bacteria - mixed	GOM	isolated
Bacteria	Burek KA, Gill VA, Doroff AM, Tuomi P, Goldstein T, Miler MA et al.	2005	Valvular endocarditis and septicemia due to Streptococcus infantarius ss coli organisms in stranded northern	IAAAM Proceedings	36: 215-217	Bacteria - Streptococcus	AK	disease
Bacteria	Calle P, Stetter MD, Raphael BL, Cook RA, McClave CA, Massucci S et al.	1995	Successful medical care and release of a long finned pilot whale (Globicephala melaena)	IAAAM Proceedings	26: 90-92	Bacteria - mixed	NE	disease
Bacteria	Cameron CE, Zuerner RL, Raverty S, Colegrove KM, Norman SA, Lambourn DM et al.	2008	Detection of pathogenic Leptospira bacteria in pinniped populations via PCR and identification of a source of transmission for zoonotic leptospirosis in the marine environment	Journal of Clinical Microbiology	46(5): 1728-1733	Bacteria - Leptospira	CA	disease
Bacteria	Carrasco SE, Burek KA, Beckmen KB, Oaks JL, Davis MA, Baker KNK et al.	2011	Aerobic oral and rectal bacteria of free-ranging Steller sea lion pups and juveniles (Eumetopias jubatus) in Alaska	Journal of Wildlife Diseases	47(4): 807-820	Bacteria - mixed	AK	isolation
Bacteria	Colegrove KM, Lowenstine LJ, Gulland FMD	2005	Leptospirosis in northern elephant seals (Mirounga angustirostris) stranded along the California coast	Journal of Wildlife Diseases	41(2): 426-430	Bacteria - Leptospira	CA	disease
Bacteria	Colegrove KM, St. Leger JA, Raverty S, Jang S, Berman-Kowalewski M, Gaydos JK	2010	Salmonella newport omphaloarteritis in a stranded killer whale (Orcinus orca) neonate	Journal of Wildlife Diseases	46(4): 1300-1304	Bacteria - Salmonella	CA	disease
Bacteria	Coles BM, Stroud RK, Sheggeby S	1978	Isolation of Edwardsiella tarda from three Oregon sea mammals	Journal of Wildlife Diseases	14: 339-341	Bacteria - Edwardsiella	NW	isolated	*
Bacteria	De Guise S, Lagace A, Beland P, Girard C, Higgins R	1995	Non-neoplastic lesions in beluga whales (Delphinapterus leucas) and other marine mammals from the St. Lawrence estuary	Journal of Comparative Pathology	112: 257-271	Bacteria - mixed	Canada - E	disease
Bacteria	Delaney MA, Colegrove KM, Spraker TR, Zuerner RL, Galloway RL, Gulland FMD	2014	Isolation of Leptospira from a phocid: acute renal failure and mortality from leptospirosis in rehabilitated northern elephant seals (Mirounga angustirostris), California, USA	Journal of Wildlife Diseases	50(3): 621-627	Bacteria - Leptospira	CA	disease
Bacteria	Driscoll CP, Pierce V, Whitaker B, Kelly K	2007	Multi-agency case report: Clostridium perfringens disseminated infection in a live stranded bottlenose dolphin (Tursiops truncatus) in Maryland	IAAAM Proceedings	38: 91-92	Bacteria - Clostridium	SE	disease
Bacteria	Duncan CG, Tiller R, Mathis D, Stoddard R, Kersh GJ, Dickerson B et al.	2014	Brucella placentitis and seroprevalence in northern fur seals (Callorhinus ursinus) of the Pribilof Islands, Alaksa	Journal of Veterinary Diagnostic Investigation	26(4): 507-512	Bacteria - Brucella	AK	disease
Bacteria	Duncan C, Kersh GJ, Spraker T, Patyk KA, Fitzpatrick KA, Massung RF, et al.	2012	Coxiella burnetti in Northern fur seal (Callorhinus ursinus) placentas from St. Paul Island, Alaksa	Vector-Borne and Zoonotic Diseases	12(3): 192-195	Bacteria - Coxiella	AK	isolated
Bacteria	Edgar KC, Byrne BA, Miller WA, Jang S, Doroff AM, Gill VA et al.	2007	Genotypic characterization of Streptococcus infantarius subspecies coli isolates from sea otters with valvular endocarditis	IAAAM Proceedings	38: 12-13	Bacteria - Streptococcus	AK	disease
Bacteria	Evans RH	2011	Segniliparus rugosus-associated bronchiolitis in California sea lion	Emerging Infectious Diseases	17(2): 311-312	Bacteria - Segniliparus	CA	disease
Bacteria	Forbes LB, Nielsen O, Measures L, Ewalt DR	2000	Brucellosis in ringed seals and harp seals from Canada	Journal of Wildlife Diseases	36(3): 595-598	Bacteria - Brucella	Canada - E	isolated
Bacteria	Fravel V, Van Bonn W, Rios C, Gulland F	2011	Methicillin-resistent Staphylococcus aureus in a harbour seal (Phoca vitulina)	Veterinary Record	169: 155b	Bacteria - Staphylococcus	CA	disease	*
Bacteria	Fravel V, Evans RH	2008	Staphylococcal pyelonephritis and cystitis in a California sea lion (Zalophus californianus)	Journal of Marine Animals and Their Ecology	1(1): 12-14	Bacteria - Staphylococcus	CA	disease
Bacteria	Gage LJ	1989	1988 leptospirosis outbreak in northern California	IAAAM Proceedings	19: p 88	Bacteria - Leptospira	CA	disease
Bacteria	Gage LJ, Smith DM, Beckmen KB	1993	Medical problems seen in pinnipeds in northern California during the 1992 El Nino	IAAAM Proceedings	24: 54-56	Bacteria - Leptospira	CA	disease	*
Bacteria	Gerber JA, Roletto J, Morgan LE, Smith DM, Gage LJ	1993	Findings in pinnipeds stranded along the central and northern California coast, 1984-1990	Journal of Wildlife Diseases	29(3): 423-433	Bacteria - Leptospira	CA	disease
Bacteria	Ghneim G	2000	Development and validation of a polymerase chain reaction (PCR) assay to detect Leptospiruria in California sea lions (Zalophus californianus)	IAAAM Proceedings	31: 575	Bacteria - Leptospira	CA	isolated
Bacteria	Gilmartin WG, DeLong RL, Smith AW, Sweeney JC, De Lappe BW, Risebrough RW et al.	1976	Premature parturition in the California sea lion	Journal of Wildlife Diseases	12: 104-115	Bacteria - Leptospira	CA	disease
Bacteria	Gilmartin WG, Vainik PM, Neill VM	1979	Salmonellae in feral pinnipeds off the southern California coast	Journal of Wildlife Diseases	15(4): 511-514	Bacteria - Salmonella	CA	isolated
Bacteria	Goertz CEC, Lebling T, Gray M, Gill VA, Burek KA, Byrne BA et al.	2007	First reported cases of Vibrio parahaemolyticus in northern sea otters (Enhydra lutris kenyoni) in Alaska	IAAAM Proceedings	38: 186-187	Bacteria - Vibrio	AK	disease
Bacteria	Greig DJ, Gulland FMD, Kreuder C	2005	A decade of live California sea lion (Zalophus californianus) strandings along the central California coast: Causes and trends, 1991-2000	Aquatic Mammals	31(1): 11-22	Bacteria - Leptospira	CA	disease
Bacteria	Grieg TW, Bemiss JA, Lyon BR, Bossart GD, Fair PA	2007	Prevalence and diversity of antibiotic resistant Escherichia coli in bottlenose dolphins (Tursiops truncatus) from the Indian River Lagoon, Florida, and Charleston Harbor area, South Carolina	Aquatic Mammals	33(2): 185-194	Bacteria - E. coli	SE	isolated
Bacteria	Gulland FMD, Koski M, Lowenstine LJ, Colagross A, Morgan L, Spraker T	1996	Leptospirosis in California sea lions (Zalophus californianus) stranded along the central California coast, 1981-1994	Journal of Wildlife Diseases	32(4): 572-580	Bacteria - Leptospira	CA	disease
Bacteria	Harms CA, Lo Piccolo R, Rotstein DS, Hohn AA	2004	Struvite penile urethrolithiasis in a Pygmy sperm whale (Kogia breviceps)	Journal of Wildlife Diseases	40(3): 588-593	Bacteria - Klebsiella	SE	disease
Bacteria	Harper CG, Feng Y, Xu S, Taylor NS, Kinsel M, Dewhirst FE et al.	2002	Helicobacter cetorum sp. Nov., a Urease-positive Helicobacter species isolated from dolphins and whales	Journal of Clinical Microbiology	40(12): 4536-4543	Bacteria - Helicobacter	NE	isolated
Bacteria	Harper CG, Whary MT, Feng Y, Rhinehart HL, Wells RS, Xu S et al.	2003	Comparison of diagnostic techniques for Helicobacter cetorum infection in wild Atlantic bottlenose dolphins (Tursiops truncatus)	Journal of Clinical Microbiology	41(7): 2842-2848	Bacteria - Helicobacter	GOM	isolated	*
Bacteria	Harper CMG, Dangler CA, Xu S, Feng Y, Shen Z, Sheppard B et al.	2000	Isolation and characterization of a Helicobacter sp. From the gastric mucosa of dolphins, Lagenorhynchus acutus and Delphinus delphis	Applied and Environmental Microbiology	66(11): 4751-4757	Bacteria - Helicobacter	NE	isolated
Bacteria	Haulena M, Gulland FMD, Lawrence JA, Fauquier DA, Jang S, Aldridge B et al.	2006	Lesions associated with a novel Mycoplasma sp. In California sea lions (Zalophus californianus) undergoing rehabilitation	Journal of Wildlife Diseases	42(1): 40-45	Bacteria - Mycoplasma	CA	disease
Bacteria	Higgins R, Claveau R, Roy R	1980	Bronchopneumonia caused by Streptococcus equi in a North Atlantic pilot whale (Globicephala melaena)	Journal of Wildlife Diseases	16(3): 319-321	Bacteria - Streptococcus	Canada - E	disease
Bacteria	Hueffer K, Lieske CL, McGilvary LM, Hare RF, Miller DL, O'Hara TM	2011	Streptococcus phocae isolated from a spotted seal (Phoca largha) with pyometra in Alaska	Journal of Zoo and Wildlife Medicine	42(1): 108-112	Bacteria - Streptococcus	AK	disease
Bacteria	Hughes SN, Greig DJ, Miller WA, Byrne BA, Gulland FMD, Harvey JT	2013	Dynamics of Vibrio with virulence genes detected in Pacific harbor seals (Phoca vitulina richardii) off California: implcations for marine mammal health	Microbiology Ecology	65: 982-994	Bacteria - Vibrio	CA	isolated
Bacteria	Imai D, Jang S, Miller M, Conrad PA	2009	Characterization of beta-hemolytic streptococci isolated from southern sea otters (Enhydra lutris nereis) stranded along the California coast	Veterinary Microbiology	136: 378-381	Bacteria - Streptococcus	CA	isolated
Bacteria	Johnson SP, Lowenstine L, Gulland F, Jang S, Imai D, Almy F et al.	2006	Aerobic bacterial flora of the vagina and prepuce	Veterinary Microbiology	114:94-103	Bacteria - mixed	CA	isolated
Bacteria	Johnson SP, Jang S, Gulland FMD, Miller MA, Casper DR, Lawrence J et al.	2003	Characterization and clinical manifestations of Arcanobacterium phocae infections in marine mammals stranded along the central California coast	Journal of Wildlife Diseases	39(1): 136-144	Bacteria - Arcanobacterium	CA	disease
Bacteria	Johnson SP, Nolan S, Gulland FMD	1998	Antimicrobial susceptibility of bacteria isolated from pinnipeds stranded in central and northern California	Journal of Zoo and Wildlife Medicine	29(3): 288-294	Bacteria - mixed	CA	isolated
Bacteria	Keller M, Moliner JL, Vasquez G, Cruz D, Bello O, Costidis AM et al.	2008	Nephrolithiasis and pyelonephritis in two West Indian manatees (Trichechus manatus spp.)	Journal of Wildlife Diseases	44(3): 707-711	Bacteria - mixed	SE	disease	*
Bacteria	Kersh GJ, Lambourn DM, Raverty SA, Fitzpatrick KA, Self JS, Akmajian AM et al.	2012	Coxiella burnetti infection of marine mammals in the Pacific Northwest, 1997-2010	Journal of Wildlife Diseases	48(1): 201-206	Bacteria - Coxiella	NW	disease
Bacteria	Kersh GJ, Lambourn DM, Self JS, Akmajian AM, Stanton JB, Baszler TV et al.	2010	Coxiella burnetti infection of a Steller sea lion (Eumetopias jubatus) found in Washington State	Journal of Clinical Microbiology	48(9): 3428-3431	Bacteria - Coxiella	NW	disease
Bacteria	Koski M, Vandenbroek DJ	1986	Plesiomonas shigelloides-associated gastroenteritis in harbor seals (Phoca vitulina richardsi)	IAAAM Proceedings	17: 125-131	Bacteria - Plesiomonas	CA	disease
Bacteria	Kreuder C, Miller MA, Jessup DA, Lowenstine LJ, Harris MD, Ames JA et al.	2003	Patterns of mortality in southern sea otters (Enhydra lutris nereis) from 1998-2001	Journal of Wildlife Diseases	39(3): 495-509	Bacteria - mixed	CA	disease
Bacteria	Lambourn DM, Garner M, Ewalt D, Raverty S, Sidor I, Jeffries SJ et al.	2013	Brucella pinnipedialis infections in Pacific harbor seals (Phoca vitulina richardsi) from Washington State, USA	Journal of Wildlife Diseases	49(4): 802-815	Bacteria - Brucella	NW	isolated
Bacteria	LaPointe JM, Gulland FM, Haines DM, Barr BC, Duignan PJ	1999	Placentitis due to Coxiella burnetii in a Pacific harbor seal (Phoca vitulina richardsi)	Journal of Veterinary Diagnostic Investigation	11: 541-543	Bacteria - Coxiella	CA	disease	*
Bacteria	Maggi RG, Raverty SA, Lester SJ, Huff DG, Haulena M, Ford SL et al.	2008	Bartonella henselae in captive and hunter-harvested beluga (Delphinapterus leucas)	Journal of Wildlife Diseases	44(4): 871-877	Bacteria - Bartonella	AK	isolated
Bacteria	Maratea J, Ewalt DR, Frasca S, Dunn JL, De Guise S, Szkudlarek L et al.	2003	Evidence of Brucella sp. infection in marine mammals stranded along the coast of southern New England	Journal of Zoo and Wildlife Medicine	34(3): 256-261	Bacteria - Brucella	NE	isolated
Bacteria	Martineau D, Lagace A, Beland P, Higgins R, Armstrong D, Shugart LR	1988	Pathology of stranded beluga whales (Delphinapterus leucas) from the St. Lawrence Estuary, Quebec, Canada	Journal of Comparative Pathology	98(3): 287-311	Bacteria - Nocardia	Canada - E	disease
Bacteria	McFee WE, Lipscomb TP	2009	Major pathologic findings and probable causes of mortality in bottlenose dolphins stranded in South Carolina from 1993 to 2006	Journal of Wildlife Diseases	45(3): 575-593	Bacteria - mixed	SE	disease
Bacteria	Measures LN	1998	Oral mycoplasmal infections in Canadian pinnipeds	IAAAM Proceedings	25: 50	Bacteria - Mycoplasma	Canada - E	isolated	*
Bacteria	Miller MA, Dodd E, Batac F, Young C, Harris MD, Kunz J et al.	2013	Summary of southern sea otter mortality investigations in 2012	California Department of Fish and Wildlife Office of Spill Prevention and Response Technical Report 14-1	pp 8	Bacteria - mixed	CA	disease
Bacteria	Neimanis AS, Koopman HN, Westgate AJ, Nielsen K, Leighton FA	2008	Evidence of exposure to Brucella sp. in harbor porpoises (Phocoena phocoena) from the Bay of Fundy, Canada	Journal of Wildlife Diseases	44(2): 480-485	Bacteria - Brucella	Canada - E	isolated
Bacteria	Norman SA, DiGiacomo RF, Gulland FMD, Mescheke JS, Lowry MS	2008	Risk factors for an outbreak of leptospirosis in California sea lions (Zalophus californianus) in California, 2004	Journal of Wildlife Diseases	44(4): 837-844	Bacteria - Leptospira	CA	disease
Bacteria	Oates SC, Miller MA, Byrne BA, Chouicha N, Hardin D, Jessup D et al.	2012	Epidemiology and potential land-sea transfer of enteric bacteria from terrestrial to marine species in the Monterey region of California	Journal of Wildlife Diseases	48(3): 654-668	Bacteria - mixed	CA	isolated
Bacteria	Raverty S, Zabek E, Schroeder JP, Wood R, Bain DE, Cameron CE	2007	Preliminary investigation into the microbial culture and molecular screening of exhaled breaths of southern resident killer whales (Orcinus sp) and pathogen screening of the sea-surface microlayer (SML) and sub-surface water samples in Washington State	IAAAM Proceedings	38: 97	Bacteria - mixed	NW	isolated	*
Bacteria	Raverty S, Nielsen O, Yu WL	2006	Subcutaneous steatitis due to Brucella pinnipedia in a hunter harvested narwhal	IAAAM Proceedings	37: 81-82	Bacteria - Brucella	AK	disease
Bacteria	Raverty SA, Braun RC, Kashinsky L, Antonelis B, Spraker T, Fleetwood M	2005	An overview of pathologic diagnoses from Hawaiian monk seals (Monachus schauinslandi) examined between 1989-2004	IAAAM Proceedings	36: 165-168	Bacteria - mixed	HI	disease	*
Bacteria	Raverty SA, Lamourn DM, Jeffries SJ, Cameron CE, Norman SA, Zuerner R et al.	2005	Incursion of Leptospira interrogans, serovar Pomona, into the Pacific northwest by migratory subadult and adult California sea lions (Zalophus californianus)	IAAAM Proceedings	36: 245	Bacteria - Leptospira	CA	disease
Bacteria	Rose JM, Gast RJ, Bogomolni A, Ellis JC, Lentell BJ, Touhey K et al.	2009	Occurrence and patterns of antibiotic resistance in vertebrates off the Northeastern United States coast	FEMS Microbiol Ecol	67: 421-431	Bacteria - mixed	NE	isolated	*
Bacteria	Schaefer AM, Goldstein JD, Reif JS, Fair PA, Bossart GD	2009	Antibiotic-resistant organisms cultured from Atlantic bottlenose dolphins (Tursiops truncatus) inhabiting estuarine waters of Charleston, SC and Indian River Lagoon, FL	EcoHealth	ePub	Bacteria - mixed	SE	isolated
Bacteria	Shotts EB, Albert TF, Wooley RE, Brown J	1990	Microflora associated with the skin of the bowhead whale (Balaena mysticetus)	Journal of Wildlife Diseases	26(3): 351-359	Bacteria - mixed	AK	isolated
Bacteria	Smith AW, Brown RJ, Skilling DE, Bray HL, Keyes MC	1977	Naturally occurring leptospirosis in northern fur seals (Callorhinus ursinus)	Journal of Wildlife Diseases	13: 144-148	Bacteria - Leptospira	AK	disease
Bacteria	Smith AW, Brown RJ, Skilling DE, DeLong RL	1974	Leptospira pomona and reproductive failure in California sea lions	Journal of the American Veterinary Medical Association	165(11): 996-998	Bacteria - Leptospira	CA	disease
Bacteria	Smith AW, Prato CM, Gilmartin WG, Brown RJ, Keyes MC	1974	A preliminary report on potentially pathogenic microbiological agents recently isolated from pinnipeds	Journal of Wildlife Diseases	10: 54-59	Bacteria - Leptospira	AK	disease
Bacteria	Spraker TR, Lander ME	2010	Causes of mortality in northern fur seals (Callorhinus ursinus), St. Paul Island, Pribilof Islands, Alaska, 1986-2006	Journal of Wildlife Diseases	46(2): 450-473	Bacteria - mixed	AK	disease
Bacteria	Spraker TR, Lyons ET, Kuzmina TA, Tift MS, Raverty S, Jaggi N et al.	2014	Causes of death in preweaned northern elephant seal pups (Mirounga angustirostris, Gill, 1866), Ano Nuevo State Reserve, California, 2012	Journal of Veterinary Diagnostic Investigation	26(2): 320-326	Bacteria - mixed	CA	disease
Bacteria	St. Leger J, Schmitt T, Reidarson T, Scadeng M, Dubowitz D, Danil K	2007	Hydrocephalus and nonsuppurative meningoencephalitis associated with Brucella sp. Infection in two live-stranded dolphins	IAAAM Proceedings	38: 8	Bacteria - Brucella	CA	disease
Bacteria	Stamper MA, Gulland FMD, Spraker T	1998	Leptospirosis in rehabilitated Pacific harbor seals in California	Journal of Wildlife Diseases	34(2): 407-410	Bacteria - Leptospira	CA	disease
Bacteria	Steiger GH, Calambokidis J, Cubbage JC, Skilling DE, Smith AW, Gribble DH	1989	Mortality of harbor seal pups at different sites in the inland waters of Washington	Journal of Wildlife Diseases	25(3): 319-328	Bacteria - mixed	NW	disease
Bacteria	Stevens E, Lipscomb TP, Gulland FMD	1999	An additional case of leptospirosis in a harbor seal	Journal of Wildlife Diseases	35(1): 150	Bacteria - Leptospira	CA	disease
Bacteria	Stoddard RA, Atwill ER, Conrad PA, Byrne BA, Jang S, Lawrence J et al.	2009	The effect of rehabilitation of northern elephant seals (Mirounga angustirostris) on antimicrobial resistance of commensal Escherichia coli	Veterinary Microbiology	133: 264-271	Bacteria - mixed	CA	isolated
Bacteria	Stoddard RA, Atwill ER, Gulland FMD, Miller MA, Dabritz HA, Paradies DM et al.	2008	Risk factors for infection with pathogenic and antimicrobial-resistant fecal bacteria in northern elephant seals in California	Public Health Reports	123(3): 360-370	Bacteria - mixed	CA	isolated
Bacteria	Stoddard RA, DeLong RL, Byrne BA, Jang S, Gulland FMD	2008	Prevalence and characterization of Salmonella spp. among marine animals in the Channel Islands, California	Diseases of Aquatic Organisms	81: 5-11	Bacteria - Salmonella	CA, NW	isolated
Bacteria	Stoddard RA, Gulland FMD, Atwill ER, Lawrence J, Jang S, Conrad PA	2005	Salmonella and Campylobacter spp. in Northern elephant seals, California	Emerging Infectious Diseases	11(12): 1967-1969	Bacteria - Salmonella, Campylobacter	CA	isolated	*
Bacteria	Stoddard RA, Miller WG, Foley JE, Lawrence J, Gulland FMD, Conrad PA et al.	2007	Campylobacter insulaenigrae isolates from northern elephant seals (Mirounga angustirostris) in California	Applied Environmental Microbiology	73(6): 1729	Bacteria - Campylobacter	CA	isolated	*
Bacteria	Stroud RK, Roelke ME	1980	Salmonella meningoencephalomyelitis in a northern fur seal (Callorhinus ursinus)	Journal of Wildlife Diseases	16: 15-18	Bacteria - Salmonella	AK	disease
Bacteria	Stroud RK, Roffe TJ	1979	Causes of death in marine mammals stranded along the Oregon coast	Journal of Wildlife Diseases	15: 91-97	Bacteria - mixed	NW	disease
Bacteria	Sweeney JC, Gilmartin WG	1974	Survey of diseases in free-living California sea lions	Journal of Wildlife Diseases	10: 370-376	Bacteria - mixed	CA	disease
Bacteria	Tangredi BP, Medway W	1979	Post-mortem isolation of Vibrio alginolyticus from an Atlantic white-sided dolphin (Lagenorhynchus acutus)	Journal of Wildlife Diseases	16(3): 329-331	Bacteria - Vibrio	NE	disease
Bacteria	Thornton SM, Nolan S, Gulland FMD	1998	Bacterial isolates from California sea lions (Zalophus californianus), harbor seals (Phoca vitulina), and northern elephant seals (Mirounga angustirostris) admitted to a rehabilitation center along the central California coast, 1994-1995	Journal of Zoo and Wildlife Medicine	29(2): 171-176	Bacteria - mixed	CA	disease
Bacteria	Turnbull BS, Cowan DF	1999	Synovial joint disease in wild cetaceans	Journal of Wildlife Diseases	35(3): 511-518	Bacteria - mixed	GOM	disease
Bacteria	Vandenbroek D, Dierauf LA, Roletto J, Amaya L, Gage L	1985	A leptospirosis epizootic in California sea lions	IAAAM Proceedings	16:	Bacteria - Leptospira	CA	disease	*
Bacteria	Vedros NA, Johnston DG, Warren PI	1973	Neisseria species isolated from dolphins	Journal of Wildlife Diseases	9: 241-244	Bacteria - Neisseria	CA	isolated	*
Bacteria	Vedros NA, Quinlivan J, Cranford R	1982	Bacterial and fungal flora of wild northern fur seals (Callorhinus ursinus)	Journal of Wildlife Diseases	18(4): 447-456	Bacteria - mixed	AK, CA	isolated
Bacteria	Volokhov DV, Norris T, Rios C, Davidson MK, Messick JB, Gulland FM et al.	2011	Novel hemotrophic mycoplasma identified in naturally infected California sea lions (Zalophus californianus)	Veterinary Microbiology	149: 262-268	Bacteria - Mycoplasma	CA, NW	isolated	*
Bacteria	Walsh MT, Bossart GD, Young WG, Rose PM	1987	Omphalitis and peritonitis in a young West Indian manatee (Trichechus manatus)	Journal of Wildlife Diseases	23(4): 702-704	Bacteria - mixed	GOM	disease
Bacteria	Yochem PK, Gulland FMD, Stewart BS, Haulena M, Mazet JAK, Boyce WM	2008	Thyroid function testing in elephant seals in health and disease	General and Comparative Endocrinology	155: 627-632	Bacterial - mixed	CA	disease
Bacteria	Young SJF, Hugg DG, Ford JKB, Anthony JMG, Ellis G, Lewis RL	1997	First case report-Mortality of wild resident killer whale (Orcinus orca) from Erysipelothrix rhusiopathiae	IAAAM Proceedings	28: p 97	Bacteria - Erysipelothrix	NW	disease	*
Bacteria	Zuerner RL, Cameron CE, Raverty S, Robinson J, Colegrove KM, Norman SA et al.	2009	Geographical dissemination of Leptospira interrogans serovar Pomona during seasonal migration of California sea lions	Veterinary Microbiology	137: 105-110	Bacteria - Leptospira	CA	disease
BIOTOXICOSIS
Biotoxicosis	Anderson DM, White AW	1989	Toxic dinoflagellates and marine mammal mortalities: Proceedings of an expert consultation held at the Woods Hole Oceanographic Institution	Woods Hole Oceanographic Institution Technical Report	pp 65	Biotoxin - saxitoxin	NE		*
Biotoxicosis	Bargu S, Goldstein T, Roberts K, Li C, Gulland F	2012	Pseudo-nitzschia blooms, domoic acid, and related California sea lion strandings in Monterey Bay, California	Marine Mammal Science	28(2): 237-253	Biotoxin - domoic acid	CA
Biotoxicosis	Bargu S, Silver M, Goldstein T, Roberts K, Gulland F	2010	Complexity of domoic acid-related sea lion strandings in Monterey Bay, California: foraging patterns, climate events, and toxic blooms	Marine Ecology Progress Series	418: 213-222	Biotoxin - domoic acid	CA
Biotoxicosis	Bejarano AC, Gulland FM, Goldstein T, St. Leger J, Hunter M, Schwacke LH et al.	2008	Demographics and spatio-temporal signature of the biotoxin domoic acid in California sea lion (Zalophus californianus) stranding records	Marine Mammal Science	24(4): 899-912	Biotoxin - domoic acid	CA
Biotoxicosis	Bossart GD, Baden DG, Ewing RY, Roberts B, Wright SD	1998	Brevitoxicosis in manatees (Trichechus manatus latirostris) from the 1996 epizootic: gross, histologic, and immunohistochemical features	Toxicologic Pathology	26(2): 276-282	Biotoxin - brevetoxin	GOM
Biotoxicosis	Bottein MYD, Kashinsky L, Wang Z, Littnan C, Ramsdell JS	2011	Identification of ciguatoxins in Hawaiian monk seals Monachus schauinslandi from the Northwestern and main Hawaiian islands	Environmental Science and Technology	45: 5403-5409	Biotoxin - ciguatoxin	HI
Biotoxicosis	Brodie EC, Gulland FMD, Greig DJ, Hunter M, Jaakola J, St. Leger J et al.	2006	Domoic acid causes reproductive failure in California sea lions (Zalophus californianus)	Marine Mammal Science	22(3): 700-707	Biotoxin - domoic acid	CA
Biotoxicosis	Buckmaster PS, Wen X, Toyoda I, Gulland FMD, Van Bonn W	2014	Hippocampal neuropathology of domoic acid-induced epilepsy in California sea lions (Zalophus californianus)	The Journal of Comparative Neurology	522: 1691-1706	Biotoxin - domoic acid	CA
Biotoxicosis	Capper A, Flewelling LJ, Arthur K	2013	Dietary exposure to harmful algal bloom (HAB) toxins in the endangered manatee (Trichechus manatus latirostris) and green sea turtle (Chelonia mydas) in Florida, USA	Harmful Algae	28: 1-9	Biotoxin - mixed	SE
Biotoxicosis	Cook P, Reichmuth C, Gulland F	2011	Rapid behavioural diagnosis of domoic acid toxicosis in California sea lions	Biology Letters: Animal Behaviour	7: 536-538	Biotoxin - domoic acid	CA		*
Biotoxicosis	DeGange AR, Vacca MM	1989	Sea otter mortality at Kodiak Island, Alaska, during summer 1987	Journal of Mammology	70(4): 836-838	Biotoxin - saxitoxin	AK
Biotoxicosis	Fire SE, Fauquier D, Flewelling LJ, Henry M, Naar J, Pierce R et al.	2007	Brevitoxin exposure in bottlenose dolphins (Tursiops truncatus) associated with Karenia brevis blooms in Sarasota Bay, Florida	Marine Biology	152: 827-834	Biotoxin - brevetoxin	GOM
Biotoxicosis	Fire SE, Wang Z, Byrd M, Whitehead HR, Paternoster J, Morton SL	2011	Co-occurrence of multiple classes of harmful algal toxins in bottlenose dolphins (Tursiops truncatus) stranding during an unusual mortality event in Texas, USA	Harmful Algae	10: 330-336	Biotoxin - mixed	GOM
Biotoxicosis	Fire SE, Wang Z, Leighfield TA, Morton SL, McFee WE, McLellan WA et al.	2009	Domoic acid exposure in pygmy and dwarf sperm whales (Kogia spp) from southeastern and mid-Atlantic U.S. waters	Harmful Algae	8: 658-664	Biotoxin - domoic acid	SE
Biotoxicosis	Flewelling LJ, Naar JP, Abbott JP, Baden DG, Barros NB, Bossart GD et al.	2005	Brevitoxicosis: Red tides and marine mammal mortalities	Nature	435: 755-756	Biotoxin - brevetoxin	GOM
Biotoxicosis	Gage LJ, Smith D	1989	Convulsing sea lions and fur seals rescued off the coast of northern and central California	IAAAM Proceedings	19: p 94	Biotoxin - domoic acid	CA
Biotoxicosis	Geraci JR, Anderson DM, Timperi RJ, St. Aubin DJ, Early GA, Prescott JH et al.	1989	Humpback whales (Megaptera novaeangliae) fatally poisoned by dinoflagellate toxin	Canadian Journal of Fisheries and Aquatic Sciences	46: 1895-1898	Biotoxin - saxitoxin	NE
Biotoxicosis	Gerber JA, Roletto J, Morgan LE, Smith DM, Gage LJ	1993	Findings in pinnipeds stranded along the central and northern California coast, 1984-1990	Journal of Wildlife Diseases	29(3): 423-433	Biotoxin - domoic acid	CA
Biotoxicosis	Gill S, Goldstein T, Situ D, Zabka TS, Gulland FMD, Mueller RW	2010	Cloning and characterization of glutamate receptors in California sea lions (Zalophus californianus)	Marine Drugs	8: 1637-1649	Biotoxin - domoic acid	CA		*
Biotoxicosis	Gilmartin WG, DeLong RL, Smith AW, Griner LA, Dailey MD	1980	An investigation into unusual mortality in the Hawaiian monk seal, Monachus schauinslandi	In; Proceedings on Status of Resource Investigation in the Northwestern Hawaiian Islands	Grigg RW, Pfund RT (Eds), University of Hawaii, Honolulu, UNIHI-SEAGRANT-MR-80-04, p 32-41	Biotoxin - ciguatoxin	HI
Biotoxicosis	Goldstein T, Mazet JAK, Zabka TS, Langlois G, Colegrove KM, Silver M et al.	2008	Novel symptomology and changing epidemiology of domoic acid toxicosis in California sea lions (Zalophus californianus): An increasing risk to marine mammal health	Proc Biol Sci	275(1632): 267-276	Biotoxin - domoic acid	CA
Biotoxicosis	Goldstein T, Zabka TS, DeLong RL, Wheeler EA, Ylitalo G, Bargu S et al.	2009	The role of domoic acid in abortion and premature parturition of California sea lions (Zalophus californianus) on San Miguel Island, California	Journal of Wildlife Diseases	45(1): 91-108	Biotoxin - domoic acid	CA
Biotoxicosis	Greig DJ, Gulland FMD, Kreuder C	2005	A decade of live California sea lion (Zalophus californianus) strandings along the central California coast: Causes and trends, 1991-2000	Aquatic Mammals	31(1): 11-22	Biotoxin - domoic acid	CA
Biotoxicosis	Gulland F	2000	Domoic acid toxicity in California sea lions (Zalophus californianus) stranded along the central California coast, May-October 1998	NOAA Technical Memorandum, NMFS-OPS-17	45 pp	Biotoxin - domoic acid	CA
Biotoxicosis	Gulland FMD, Hall AJ, Greig DJ, Frame ER, Colegrove KM, Booth RKN et al.	2012	Evaluation of circulating eosinophil count and adrenal gland function in California sea lions naturally exposed to domoic acid	Journal of the American Veterinary Medical Association	241(7): 943-949	Biotoxin - domoic acid	CA
Biotoxicosis	Gulland FMD, Haulena M, Fauquier D, Langlois G, Lander ME, Zabka T et al.	2002	Domoic acid toxicity in California sea lions (Zalophus californianus): clinical signs, treatment, and survival	Veterinary Record	150: 475-480	Biotoxin - domoic acid	CA
Biotoxicosis	Haubold EM, Arrison K, Barlas M, Costidis A, Flewelling L, Foley MM et al.	2003	An unusual mortality event of Florida manatees is related to brevetoxin exposure through ingestion of seagrass	IAAAM Proceedings	34: 10-11	Biotoxin - brevetoxin	GOM
Biotoxicosis	Kreuder C, Miller MA, Jessup DA, Lowenstine LJ, Harris MD, Ames JA et al.	2003	Patterns of mortality in southern sea otters (Enhydra lutris nereis) from 1998-2001	Journal of Wildlife Diseases	39(3): 495-509	Biotoxin - domoic acid	CA
Biotoxicosis	Lefebvre KA, Bargu S, Kieckhefer T, Silver MW	2002	From sanddabs to blue whales: the pervasiveness of domoic acid	Toxicon	40: 971-977	Biotoxin - domoic acid	CA
Biotoxicosis	Lefebvre KA, Powell CL, Busman M, Doucette DJ, Moeller PDR, Silver JB et al.	1999	Detection of domoic acid in northern anchovies and California sea lions associated with an unusual mortality event	Natural Toxins	7: 85-92	Biotoxin - domoic acid	CA
Biotoxicosis	Lefebvre KA, Robertson A, Frame ER, Colegrove KM, Nance S, Baugh KA et al.	2010	Clinical signs and histopathology associated with domoic acid poisoning in northern fur seals (Callorhinus ursinus) and comparison of toxin detection methods	Harmful Algae	9: 374-383	Biotoxin - domoic acid	CA
Biotoxicosis	Mancia A, Ryan JC, Chapman RW, Wu Q, Warr GW, Gulland FMD et al.	2012	Health status, infection and disease in California sea lions (Zalophus californianus) studied using a canine microarray platform and machine-learning approaches	Developmental and Comparative Immunology	36: 629-637	Biotoxin - domoic acid	CA		*
Biotoxicosis	Mase B, Jones W, Ewing R, Bossart G, VanDolah F, Leighfield T et al.	2000	Epizootic in bottlenose dolphins in the Florida panhandle: 1999-2000	IAAAM Proceedings	31: 593-596	Biotoxin - Brevetoxin	GOM
Biotoxicosis	Miller MA, Dodd E, Batac F, Young C, Harris MD, Kunz J et al.	2013	Summary of southern sea otter mortality investigations in 2012	California Department of Fish and Wildlife Office of Spill Prevention and Response Technical Report 14-1	pp 8	Biotoxin - domoic acid	CA
Biotoxicosis	Miller MA, Kudela RM, Mekebri A, Crane D, Oates SC, Tinker MT et al.	2010	Evidence for a novel marine harmful algal bloom: cyanotoxin (microcystin) transfer from land to sea otters	PLOS One	5(9): 1-11	Biotoxin - microcystin	CA
Biotoxicosis	Montie EW, Wheeler E, Pussini N, Battey TWK, Barakos J, Dennison S et al.	2010	Magnetic resonance imaging quality and volumes of brain structures from live and postmortem imaging of California sea lions with clinical signs of domoic acid toxicosis	Diseases of Aquatic Organisms	91: 243-256	Biotoxin - domoic acid	CA
Biotoxicosis	O'Shea TJ, Rathbun GB, Bonde RK, Buergelt CD, Odell DK	1991	An epizootic of Florida manatees associated with a dinoflagellate bloom	Marine Mammal Science	7(2): 165-179	Biotoxin - brevetoxin	SE
Biotoxicosis	Scholin CA, Gulland F, Doucette GJ, Benson S, Busman M, Chavez FP et al.	2000	Mortality of sea lions along the central California coast linked to a toxic diatom bloom	Nature	403: 80-84	Biotoxin - domoic acid	CA
Biotoxicosis	Schwacke LH, Twiner MJ, De Guise S, Balmer BC, Wells RS, Townsend FI et al.	2010	Eosinophilia and biotoxin exposure in bottlenose dolphins (Tursiops truncatus) from a coastal area impacted by repeated mortality events	Environmental Research	110: 548-555	Biotoxin - mixed	GOM
Biotoxicosis	Silvagni PA, Lowenstine LJ, Spraker T, Lipscomb TP, Gulland FMD	2005	Pathology of domoic acid toxicity in California sea lions (Zalophus californianus)	Veterinary Pathology	42: 184-191	Biotoxin - domoic acid	CA
Biotoxicosis	Thomas K, Harvey JT, Goldstein T, Barakos J, Gulland F	2010	Movement, dive behavior, and survival of California sea lions (Zalophus californianus) posttreatment for domoic acid toxicosis	Marine Mammal Science	26(1): 36-52	Biotoxin - domoic acid	CA
Biotoxicosis	Twiner MJ, Fire S, Schwacke L, Davidson L, Wang Z et al.	2011	Concurrent exposure of bottlenose dolphins (Tursiops truncatus) to multiple algal toxins in Sarasota Bay, Florida, USA	PLOS One	6(3): e17394	Biotoxin - mixed	GOM
Biotoxicosis	Twiner MJ, Flewelling LJ, Fire SE, Bowen-Stevens SR, Gaydos JK, Johnson CK et al.	2012	Comparative analysis of three brevitoxin-associated bottlenose dolphin (Tursiops truncatus) mortality events in the Florida panhandle region (USA)	PLOS One	7(8): e42974	Biotoxin - brevetoxin	GOM
Biotoxicosis	Vandenbroek D, Keeler D, McBain R, Gage L, Amaya-Sherman L, Koski M	1987	Tonic-clonic convulsions in California sea lions	IAAAM Proceedings	18: 166	Biotoxin - domoic acid	CA
Biotoxicosis	Wetzel DL, Reynolds JE, Sprinkel JM, Schwacke L, Mercurio P, Rommel SA	2010	Fatty acid profiles as a potential lipidomic biomarker of exposure to brevetoxin for endangered Florida manatees (Trichechus manatus latirostris)	Science of the Total Environment	408: 6124-6133	Biotoxin - brevetoxin	GOM		*
Biotoxicosis	Williams DC, Haulena M, Dennison S, Laxer KD, Tharp B, Goldstein T et al.	2006	Electroencephalographic findings associated with domoic acid poisoning in California sea lions	IAAAM Proceedings	37: 174-175	Biotoxin - domoic acid	CA
Biotoxicosis	Zabka TS, Goldstein T, Cross C, Mueller RW, Kreuder-Johnson C, Gill S et al.	2009	Characterization of a degenerative cardiomyopathy associated with domoic acid toxicity in California sea lions (Zalophus californianus)	Veterinary Pathology	46: 105-119	Biotoxin - domoic acid	CA
NEOPLASIA
Neoplasia	Acevedo-Whitehouse KA, Constantino-Casas F, Aurioles-Gamboa D, Rodriguez-Martinez HA, Godinez-Reyes CR	1999	Hepatic carcinoma with spleen metastasis in a California sea lion from the Gulf of California	Journal of Wildlife Diseases	35: 565-568	Neoplasia - carcinoma	Mexico		*
Neoplasia	Bossart GD, Ewing R, Herron AJ, Cray C, Mase B, Decker SJ et al.	1997	Immunoblastic malignant lymphoma in dolphins: Histologic, ultrastructural, and immunohistochemical features	Journal of Veterinary Diagnostic Investigation	9: 454-458	Neoplasia - lymphoma	SE		*
Neoplasia	Bossart GD, Ghim S, Rehtanz M, Goldstein J, Varela R, Ewing RY et al.	2005	Orogenital neoplasia in Atlantic bottlenose dolphins (Tursiops truncatus)	Aquatic Mammals	31(4): 473-480	Neoplasia - papilloma	SE
Neoplasia	Bowen L, Aldridge BM, DeLong R, Melin S, Buckles EL, Gulland F et al.	2005	An immunogenic basis for the high prevalence of urogenital cancer in a free-ranging population of California sea lions (Zalophus californianus)	Immunogenetics	56: 846-848	Neoplasia - carcinoma	CA		*
Neoplasia	Brown RJ, Smith AW, Keyes MC	1975	Renal fibrosarcoma in the northern fur seal	Journal of Wildlife Diseases	11: 23-25	Neoplasia - fibrosarcoma	AK
Neoplasia	Brown RJ, Smith AW, Morejohn GV, DeLong RL	1980	Metastatic adenocarcinoma in two California sea lions	Journal of Wildlife Diseases	16(2): 261-266	Neoplasia - carcinoma	CA
Neoplasia	Browning H, Hall A, Hammond J, Greig D, Gulland F, Acevedo-Whitehouse K	2012	The multifactorial aetiology of urogenital carcinoma in California sea lions (Zalophus californianus): a case control study	WDA Proceedings	2 days, 13:43:00	Neoplasia - carcinoma	CA		*
Neoplasia	Buckles EL, Lowenstine LJ, Funke C, Vittore RK, Wong HN, St. Leger JA et al.	2006	Otariine herpesvirus-1, not papillomavirus, is associated with endemic tumours in California sea lions (Zalophus californianus)	Journal of Comparative Pathology	135: 183-189	Neoplasia - carcinoma	CA		*
Neoplasia	Burek-Huntington KA, Mulcahy DM, Doroff AM, Johnson TO	2012	Sarcomas in three free-ranging northern sea otters (Enhydra lutris kenyoni) in Alaska	Journal of Wildlife Diseases	48(2): 483-487	Neoplasia - sarcoma	AK
Neoplasia	Colegrove KM, Gulland FMD, Naydan DK, Lowenstine LJ	2009	Tumor morphology and immunohistochemical expression of estrogen receptor, progesterone receptor, p53, and Ki67 in urogenital carcinomas of California sea lions (Zalophus californianus)	Veterinary Pathology	46: 642-655	Neoplasia - carcinoma	CA		*
Neoplasia	De Guise S, Lagace A, Beland P	1994	Tumors in St. Lawrence beluga whales (Delphinapterus leucas)	Veterinary Pathology	31: 444-449	Neoplasia - mixed	Canada - E		*
Neoplasia	De Guise S, Lagace A, Beland P	1994	Gastric papillomas in eight St. Lawrence beluga whales (Delphinapterus leucas)	Journal of Veterinary Diagnostic Investigation	6: 385-388	Neoplasia - papilloma	Canada - E		*
Neoplasia	Dierauf LA, Lowenstein L	1981	Carcinoma in a subadult male california sea lion (Zalophus californianus)	IAAAM Proceedings	12: 47	Neoplasia - carcinoma	CA		*
Neoplasia	Fauquier D, Gulland F, Haulena M, Spraker T	2003	Biliary adenocatcinoma in a stranded northern elephant seal (Mirounga angustirostris)	Journal of Wildlife Diseases	39: 723-726	Neoplasia - carcinoma	CA
Neoplasia	Flom JO, Browne RJ, Jones E, Schonewald J	1980	Vaginal fibromas in a beaked whale, Mesoplodon densirostris	Journal of Wildlife Diseases	16: 99-102	Neoplasia - fibroma	CA		*
Neoplasia	Gage LJ, Smith DM, Beckmen KB	1993	Medical problems seen in pinnipeds in northern California during the 1992 El Nino	IAAAM Proceedings	24: 54-56	Neoplasia - carcinoma	CA		*
Neoplasia	Geraci JR, Palmer NC, St. Aubin DJ	1987	Tumors in cetaceans: analysis and new findings	Canadian Journal of Fisheries and Aquatic Sciences	44: 1289-1300	Neoplasia - mixed	NE
Neoplasia	Gerber JA, Roletto J, Morgan LE, Smith DM, Gage LJ	1993	Findings in pinnipeds stranded along the central and northern California coast, 1984-1990	Journal of Wildlife Diseases	29(3): 423-433	Neoplasia - carcinoma	CA
Neoplasia	Girard C, Lagace A, Higgins R, Beland P	1991	Adenocarcinoma of the salivary gland in a beluga whale (Delphinapterus leucas)	Journal of Veterinary Diagnostic Investigation	3: 264-265	Neoplasia - carcinoma	Canada - E		*
Neoplasia	Greig DJ, Gulland FMD, Kreuder C	2005	A decade of live California sea lion (Zalophus californianus) strandings along the central California coast: Causes and trends, 1991-2000	Aquatic Mammals	31(1): 11-22	Neoplasia - carcinoma	CA
Neoplasia	Gulland FMD, Trupkiewicz JG, Spraker TR, Lowenstine LJ	1996	Metastatic carcinoma of probable transitional cell origin in 66 free-living California sea lions (Zalophus californianus), 1979-1994	Journal of Wildlife Diseases	32, 250-258	Neoplasia - carcinoma	CA
Neoplasia	Johnson SP, Lowenstine L, Gulland F, Jang S, Imai D, Almy F et al.	2006	Aerobic bacterial flora of the vagina and prepuce	Veterinary Microbiology	114:94-103	Neoplasia - carcinoma	CA
Neoplasia	Joseph BE, Cornell LH	1986	Metastatic squamous cell carcinoma in a beached California sea lion (Zalophus californianus)	Journal of Wildlife Diseases	22(2): 281-283	Neoplasia - carcinoma	CA
Neoplasia	King DP, Hure MC, Goldstein T, Aldridge BM, Gulland FMD, Saliki JT et al.	2002	Otarine herpesvirus-1: a novel gammaherpesvirus associated with urogenital carcinoma in California sea lions (Zalophus californianus)	Veterinary Microbiology	86: 131-137	Neoplasia - carcinoma	CA
Neoplasia	Lair S, De Guise S, Martineau D	1998	Uterine adenocarcinoma with abdominal carcinomatosis in a beluga whale	Journal of Wildlife Diseases	34: 373-376	Neoplasia - carcinoma	Canada - E		*
Neoplasia	Lipscomb TP, Scott DP, Garber RL, Krafft AE, Tsai MM, Lichy JH et al.	2000	Common metastatic carcinoma of California sea lions (Zalophus californianus): Evidence of genital origin and association with novel gammaherpesvirus	Veterinary Pathology	37: 609-617	Neoplasia - carcinoma	CA		*
Neoplasia	Martineau D, Lagace A, Masse R, Morin M, Beland P	1985	Transitional cell carcinoma of the urinary bladder in a beluga whale (Delphinapteras leucas)	Canadian Veterinary Journal	26: 297-302	Neoplasia - carcinoma	Canada - E
Neoplasia	Martineau D, Lagace A, Beland P, Higgins R, Armstrong D, Shugart LR	1999	Cancer in beluga whales from the St. Lawrence estuary, Quebec, Canada: A potential biomarker of environmental contamination	Journal of Cetacean Research	1: 249-265	Neoplasia - mixed	Canada - E		*
Neoplasia	Martineau D, Lemberger K, Dallaire A, Labelle P, Lipscomb TP, Michel P, et al.	2002	Cancer in wildlife, a case study: beluga from the St. Lawrence estuary, Quebec, Canada	Envir Health Perspect	110: 285-292	Neoplasia - mixed	Canada - E
Neoplasia	Martineau D, De Guise S, Fournier M, Shugart L, Girard C, Lagace A, et al.	1994	Pathology and toxicology of beluga whales from the St. Lawrence estuary, Quebec, Canada. Past, present, and future.	Sci Total Environ	154: 201-215	Neoplasia - mixed	Canada - E		*
Neoplasia	Martineau D, Lagace A, Beland P, Higgins R, Armstrong D, Shugart LR	1988	Pathology of stranded beluga whales (Delphinapterus leucas) from the St. Lawrence estuary, Quebec, Canada	Journal of Comparative Pathology	98: 287-310	Neoplasia - mixed	Canada - E
Neoplasia	Martineau D, Lair S, De Guise S, Beland P	1995	Intestinal adenocarcinomas in two beluga whales (Delphinapterus leucas) from the estuary of the St. Lawrence River	Canadian Veterinary Journal	36: 563-565	Neoplasia - carcinoma	Canada - E		*
Neoplasia	Migaki G, Woodard JC, Goldston RT	1978	Renal adenoma in an Atlantic bottle-nosed dolphin (Tursiops truncatus)	American Journal of Veterinary Research	39, 1920-1921	Neoplasia - adenoma	GOM		*
Neoplasia	Mikaelian I, Leclair D, Inukpuk J	2001	Adenocarcinoma of the small intestina in a ringed seal from Hudson Bay	Journal of Wildlife Diseases	37: 379-382	Neoplasia - carcinoma	Canada - E
Neoplasia	Mikaelian I, Labelle P, Dore M, Martineau D	1999	Metastatic mammary adenocarcinomas in two beluga whales (Delphinapterus leucas) from the St. Lawrence estuary, Canada	Veterinary Record	145: 738-739	Neoplasia - carcinoma	Canada - E		*
Neoplasia	Miller MA, Dodd E, Batac F, Young C, Harris MD, Kunz J et al.	2013	Summary of southern sea otter mortality investigations in 2012	California Department of Fish and Wildlife Office of Spill Prevention and Response Technical Report 14-1	pp 8	Neoplasia - unknown	CA
Neoplasia	Roletto J, Hastings B	1987	Transitional cell carcinoma in California sea lions, Zalophus californianus	IAAAM Proceedings	18: 165	Neoplasia - carcinoma	CA		*
Neoplasia	Rotstein DS, Harms CA, Lovewell GN, Hohn AA	2007	Gastric leiomyoma in a free-living Atlantic bottlenosed dolphin (Tursiops truncatus)	Veterinary Record	160: 130-131	Neoplasia - leiomyoma	SE		*
Neoplasia	Spraker TR, Lander ME	2010	Causes of mortality in northern fur seals (Callorhinus ursinus), St. Paul Island, Pribilof Islands, Alaska, 1986-2006	Journal of Wildlife Diseases	46(2): 450-473	Neoplasia - mixed	AK
Neoplasia	Stedham MA, Casey HW, Keyes MC	1977	Lymphosarcoma in an infant northern fur seal (Callorhinus ursinus)	Journal of Wildlife Diseases	13, 176-179	Neoplasia - lymphoma	AK		*
Neoplasia	Stroud RK, Roffe TJ	1979	Causes of death in marine mammals stranded along the Oregon coast	Journal of Wildlife Diseases	15: 91-97	Neoplasia - mixed	NW
Neoplasia	Stroud RK, Stevens DR	1980	Lymphosarcoma in a harbor seal (Phoca vitulina richardii)	Journal of Wildlife Diseases	16: 267-270	Neoplasia - lymphoma	NW		*
Neoplasia	Sweeney JC, Gilmartin WG	1974	Survey of diseases in free-living California sea lions	Journal of Wildlife Diseases	10: 370-376	Neoplasia - mixed	CA
Neoplasia	Tuomi P, Burek K	2006	Highly metastatic neoplasia in two northern sea otters (Enhydra lutris kenyoni) from Kachemak Bay, Alaska	IAAAM Proceedings	37: 96	Neoplasia - unknown	AK		*
Neoplasia	Williams TD, Pullet LT	1981	Leiomyomas in two sea otters, Enhydra lutris	Journal of Wildlife Diseases	17: p 401	Neoplasia - leiomyoma	CA
Neoplasia	Zabka TS, Gulland FMD, Haulena M, Buckles EL, Nayden D, Lowenstine LJ	2001	Neoplasia in a stranded Stellar sea lion (Eumetopias jubatus) in Northern California	IAAAM Proceedings	32: 34-36	Neoplasia - sarcoma	CA		*
Trauma	Bogomolni AL, Gast RJ, Ellis JC, Dennett M, Pugliares KR, Lentell BJ et al.	2008	Victims or vectors: a survey of marine vertebrate zoonoses from coastal waters of the Northwest Atlantic	Diseases of Aquatic Organisms	81: 13-38	Trauma - human interaction	NE
Trauma	Ackerman BB, Wright SD, Bonde RK, Odell DK, Banowetz DJ	1995	Trends and patterns in mortality of manatees in Florida, 1974-1992.	In: Population Biology of the Florida Manatee: Information and Technological Report 1, TJ O'Shea, BB Ackerman, HF Percival (eds.).	National Biological Services, Ft. Collins, CO, pp. 223-258	Trauma - human interaction	SE		*
Trauma	Adimey NM, Hudak CA, Powell JR, Bassos-Hull K, Foley A, Farmer NA et al.	2014	Fishery gear interactions from stranded bottlenose dolphins, Florida manatees and sea turtles in Florida, USA	Marine Pollution Bulletin	81: 103-115	Trauma - human interaction	SE
Trauma	Akmajian AM, Lambourn DM, Lance MM, Raverty S, Gaydos JK	2012	Mortality related to spotted ratfish (Hydrolagus colliei) in Pacific harbor seals (Phoca vitulina) in Washington State	Journal of Wildlife Diseases	48(4): 1057-1062	Trauma - other	NW
Trauma	Albert TF, Migaki G, Casey HW, Philo LM	1980	Healed penetrating injury of a bowhead whale	Marine Fisheries Review	42: 92-96	Trauma - human interaction	AK
Trauma	Alcorn DJ, Kam AKH	1986	Fatal shark attack on a Hawaiian monk seal (Monachus schauinslandi)	Marine Mammal Science	2: 313-315	Trauma - other	HI		*
Trauma	Allen BM, Helker VT, Jemison LA	2014	Human-caused injury and mortality of NMFS-managed Alaska marine mammal stocks, 2007-2011	NOAA Technical Memorandum	NMFS-AFSC-274	Trauma - human interaction	AK
Trauma	Baird RW, Hooker SK	2000	Ingestion of plastic and unusual prey by a juvenile harbour porpoise	Marine Pollution Bulletin	40: 719-720	Trauma - human interaction	Canada - E
Trauma	Banish LD, Gilmartin WG	1992	Pathological findings in the Hawaiian monk seal	Journal of Wildlife Diseases	28(3): 428-434	Trauma - other	HI
Trauma	Barlow J, Hill PS, Forney KA, DeMaster D	1998	US Pacific marine mammal stock assessments: 1998	US Dep. Comm. NOAA Tech Memo	NOAA-TM-NMFS-SWFSC-258, 40 p.	Trauma - human interaction	CA, NW
Trauma	Bechdel SE, Mazzoil MS, Murdoch ME, Howell EM, Reif JS, McCulloch SD et al.	2009	Prevalence and impacts of motorized vessels on bottlenose dolphins (Tursiops truncatus) in the Indian River Lagoon, Florida.	Aquatic Mammals	35:367-377	Trauma - human interaction	SE
Trauma	Benjamins S, Ledwell W, Huntington J, Davidson AR	2012	Assessing changes in numbers and distribution of large whale entanglements in Newfoundland and Labrador, Canada	Marine Mammal Science	28(3): 579-601	Trauma - human interaction	Canada - E
Trauma	Berman-Kowalewski M, Gulland FMD, Wilkin S, Calambokidis J, Mate B, Cordaro J et al.	2010	Association between blue whale (Balaenoptera musculus) mortality and ship strikes along the California coast	Aquatic Mammals	36(1): 59-66	Trauma - human interaction	CA
Trauma	Bertilsson-Friedman P	2006	Distribution and frequencies of shark-inflicted injuries to the endangered Hawaiian monk seal (Monachus schauinslandi)	Journal of Zoology	268: 361-368	Trauma - other	HI
Trauma	Bogomolni A, Ellis J, Gast R, Harris B, Pokras M, Touhey K et al.	2006	Emerging zoonoses in marine mammals and seabirds of the Northeast US	IEEE	? (not noted anywhere on article)	Trauma - human interaction	NE
Trauma	Byrd BL, Hohn AA, Lovewell GN, Altman KM, Barco SG, Friedlaender A et al.	2014	Strandings as indicators of marine mammal biodiversity and human interactions off the coast of North Carolina	Fisheries Bulletin	112: 1-23	Trauma - human interaction	SE		*
Trauma	Byrd BL, Hohn AA, Munden FH, Lovewell GN, Piccolo RE	2008	Effects of commercial fishing regulations on stranding rates of bottlenose dolphin (Tursiops truncatus)	Fisheries Bulletin	106: 72-81	Trauma - human interaction	SE
Trauma	Calambokidis J	1985	Mortality of northern fur seal pups in relation to growth and birth weights	Journal of Wildlife Diseases	21(3): 327-330	Trauma - other	AK
Trauma	Campbell-Malone R, Barco S, Daoust PY, Knowlton AR, McLellan WA, Rotstein DS et al.	2008	Gross and histologic evidence of sharp and blunt trauma in North Atlantic right whales (Eubalaena glacialis) killed by vessels	Journal of Zoo and Wildlife Medicine	39(1): 37-55	Trauma - human interaction	NE, SE
Trauma	Carretta JV, Wilkin SM, Muto MM, Wilkinson K, Rusin J	2014	Sources of human-related injury and mortality for US Pacific west coast marine mammal stock assessments: 2008-2012	NOAA Technical Memorandum NMFS	NOAA-TM-NMFS-SWFSC-533	Trauma - human interaction	CA, NW
Trauma	Cotter MP, Maldini D, Jefferson TA	2012	"Porpicide" in California: Killing of harbor porpoises (Phocoena phocoena) by coastal bottlenose dolphins (Tursiops truncatus)	Marine Mammal Science	28(1): E1-E15	Trauma - other	CA
Trauma	Dau BK, Gilardi KVK, Gulland FM, Higgins A, Holcomb JB, St Leger J et al.	2009	Fishing gear-related injury in California marine wildlife	Journal of Wildlife Diseases	45(2): 355-362	Trauma - human interaction	CA
Trauma	DeGange AR, Vacca MM	1989	Sea otter mortality at Kodiak Island, Alaska, during summer 1987	Journal of Mammology	70(4): 836-838	Trauma - human interaction	AK
Trauma	Estes JA, Hatfield BB, Ralls K, Ames J	2003	Causes of mortality in California sea otters during periods of growth and decline	Marine Mammal Science	19(1): 198-216	Trauma - human interaction	CA
Trauma	Estes JA, Hatfield BB, Ralls K, Ames J	2003	Causes of mortality in California sea otters during periods of growth and decline	Marine Mammal Science	19(1): 198-216	Trauma - other	CA
Trauma	Forney KA, Kobayashi DR, Johnston DW, Marchetti JA, Marsik MG	2011	What's the catch? Patterns of cetacean bycatch and depredation in Hawaii-based pelagic longline fisheries	Marine Ecology	32: 380-391	Trauma - human interaction	HI
Trauma	Garrison LP	2007	Interactions between marine mammals and pelagic longline fishing gear in the US Atlantic Ocean between 1992 and 2004	Fisheries Bulletin	105: 408-417	Trauma - human interaction	NE, SE
Trauma	George JC, Philo LM, Hazard K, Withrow D, Carroll GM, Suydam R	1994	Frequency of killer whale (Orcinus orca) attacks and ship collisions based on scarring on bowhead whales (Balaena mysticetus) of the Bering-Chukchi-Beaufort Seas stock	Arctic	47: 247-255	Trauma - human interaction	AK
Trauma	George JC, Philo LM, Hazard K, Withrow D, Carroll GM, Suydam R	1994	Frequency of killer whale (Orcinus orca) attacks and ship collisions based on scarring on bowhead whales (Balaena mysticetus) of the Bering-Chukchi-Beaufort Seas stock	Arctic	47: 247-255	Trauma - other	AK
Trauma	Gerber JA, Roletto J, Morgan LE, Smith DM, Gage LJ	1993	Findings in pinnipeds stranded along the central and northern California coast, 1984-1990	Journal of Wildlife Diseases	29(3): 423-433	Trauma - human interaction	CA
Trauma	Gerber JA, Roletto J, Morgan LE, Smith DM, Gage LJ	1993	Findings in pinnipeds stranded along the central and northern California coast, 1984-1990	Journal of Wildlife Diseases	29(3): 423-433	Trauma - other	CA
Trauma	Goldstein T, Johnson SP, Phillips AV, Hanni KD, Fauquier DA, Gulland FMD	1999	Human-related injuries observed in live-stranded pinnipeds along the central California coast 1986-1998	Aquatic Mammals	25: 43-51	Trauma - human interaction	CA
Trauma	Greig DJ, Gulland FMD, Kreuder C	2005	A decade of live California sea lion (Zalophus californianus) strandings along the central California coast: Causes and trends, 1991-2000	Aquatic Mammals	31(1): 11-22	Trauma - other	CA
Trauma	Harr KE, Rember R, Ginn PE, Lightsey J, Keller M, Reid J et al.	2011	Serum amyloid A (SAA) as a biomarker of chronic infection due to boat strike trauma in a free-ranging Florida manatee (Trichechus manatus latirostris) with incidental polycystic kidneys	Journal of Wildlife Diseases	47(4): 1026-1031	Trauma - human interaction	FL		*
Trauma	Hill PS, DeMaster DP	1998	Alaska marine mammal stock assessments: 1998	US Dep. Comm. NOAA Tech Memo	NMFS-AFSC-97, 166 p	Trauma - human interaction	AK
Trauma	Johnson A, Salvador G, Kenney J, Roobins J, Kraus S, Landry S et al.	2005	Fishing gear involved in entanglements of right and humpback whales	Marine Mammal Science	21(4): 635-645	Trauma - human interaction	NE
Trauma	Joly D, Heisey DM, Samuel MD, Ribic CA, Thomas NJ, Wright SD et al.	2009	Estimating cause-specific mortality rates using recovered carcasses	Journal of Wildlife Diseases	45(1): 122-127	Trauma - other	CA
Trauma	Keledjian AJ, Mesnick S	2013	The impacts of El Nino conditions on California sea lion (Zalophus californianus) fisheries interactions: Predicting spatial and temporal hotspots along the California coast	Aquatic Mammals	39(3): 221-232	Trauma - human interaction	CA
Trauma	Knowlton A, Kraus SD	2001	Mortality and serious injury of northern right whales (Eubalaena glacialis) in the western North Atlantic Ocean	Journal of Cetacean Research and Management	2: 193-208	Trauma - human interaction	NE
Trauma	Kreuder C, Miller MA, Jessup DA, Lowenstine LJ, Harris MD, Ames JA et al.	2003	Patterns of mortality in southern sea otters (Enhydra lutris nereis) from 1998-2001	Journal of Wildlife Diseases	39(3): 495-509	Trauma - human interaction	CA
Trauma	Kreuder C, Miller MA, Jessup DA, Lowenstine LJ, Harris MD, Ames JA et al.	2003	Patterns of mortality in southern sea otters (Enhydra lutris nereis) from 1998-2001	Journal of Wildlife Diseases	39(3): 495-509	Trauma - other	CA
Trauma	Lightsey JD, Rommel SA, Costidis AM, Pitchford TD	2006	Methods used during gross necropsy to determine watercraft-related mortality in the Florida manatee (Trichechus manatus latirostris)	Journal of Zoo and Wildlife Medicine	37(3): 262-275	Trauma - human interaction	FL		*
Trauma	Lucas Z, Daoust PY, Conboy G, Brimacombe M	2003	Health status of harp seals (Phoca groenlandica) and hooded seals (Cystophora cristata) on Sable island, Nova Scotia, Canada, concurrent with their expanding range	Journal of Wildlife Diseases	39(1): 16-28	Trauma - other	Canada - E
Trauma	Martineau D, Lagace A, Beland P, Higgins R, Armstrong D, Shugart LR	1988	Pathology of stranded beluga whales (Delphinapterus leucas) from the St. Lawrence Estuary, Quebec, Canada	Journal of Comparative Pathology	98(3): 287-311	Trauma - other	Canada - E
Trauma	McFee W, Root H, Friedman R, Zolman E	1997	A stingray spine in the scapula of a bottlenose dolphin	Journal of Wildlife Diseases	33: 921-924	Trauma - other	SE
Trauma	McFee WE, Lipscomb TP	2009	Major pathologic findings and probable causes of mortality in bottlenose dolphins stranded in South Carolina from 1993 to 2006	Journal of Wildlife Diseases	45(3): 575-593	Trauma - human interaction	SE
Trauma	McFee WE, Lipscomb TP	2009	Major pathologic findings and probable causes of mortality in bottlenose dolphins stranded in South Carolina from 1993 to 2006	Journal of Wildlife Diseases	45(3): 575-593	Trauma - other	SE
Trauma	Miller MA, Dodd E, Batac F, Young C, Harris MD, Kunz J et al.	2013	Summary of southern sea otter mortality investigations in 2012	California Department of Fish and Wildlife Office of Spill Prevention and Response Technical Report 14-1	pp 8	Trauma - human interaction	CA
Trauma	Miller MA, Dodd E, Batac F, Young C, Harris MD, Kunz J et al.	2013	Summary of southern sea otter mortality investigations in 2012	California Department of Fish and Wildlife Office of Spill Prevention and Response Technical Report 14-1	pp 8	Trauma - other	CA
Trauma	Moore E, Lyday S, Roletto J, Litle K, Parrish JK, Nevins H et al.	2009	Entanglements of marine mammals and seabirds in central California and the north-west coast of the United States 2001-2005	Marine Pollution Bulletin	58: 1045-1051	Trauma - human interaction	CA
Trauma	Moore M, Andrews R, Austin T, Bailey J, Costidis A, George C et al.	2013	Rope trauma, sedation, disentanglement, and monitoring-tag associated lesions in a terminally entangled North Atlantic right whale (Eubalaena glacialis)	Marine Mammal Science	29(2): e98-113	Trauma - human interaction	NE
Trauma	O'Shea T, Beck CA, Bonde RK, Kochman HI, Odell DK	1985	An analysis of manatee mortality patterns in Florida, 1976-81	Journal of Wildlife Management	49(1): 1-11	Trauma - human interaction	SE
Trauma	O'Shea TJ, Rathbun GB, Bonde RK, Buergelt CD, Odell DK	1991	An epizootic of Florida manatees associated with a dinoflagellate bloom	Marine Mammal Science	7(2): 165-179	Trauma - human interaction	SE
Trauma	Rommel SA, Costidis AM, Pitchford TD, Lightsey JD, Snyder RH, Haubold EM	2007	Forensic methods for characterizing watercraft from watercraft-induced wounds on the Florida manatee (Trichechus manatus latirostris)	Marine Mammal Science	23(1): 110-132	Trauma - human interaction	SE		*
Trauma	Spraker TR, DeLong RL, Lyons ET, Melin SR	2007	Hookworm enteritis with bacteremia in California sea lion pups on San Miguel Island	Journal of Wildlife Disease	43(2): 179-188	Trauma - other	CA
Trauma	Spraker TR, Lander ME	2010	Causes of mortality in northern fur seals (Callorhinus ursinus), St. Paul Island, Pribilof Islands, Alaska, 1986-2006	Journal of Wildlife Diseases	46(2): 450-473	Trauma - human interaction	AK
Trauma	Spraker TR, Lander ME	2010	Causes of mortality in northern fur seals (Callorhinus ursinus), St. Paul Island, Pribilof Islands, Alaska, 1986-2006	Journal of Wildlife Diseases	46(2): 450-473	Trauma - other	AK
Trauma	Spraker TR, Lyons ET, Kuzmina TA, Tift MS, Raverty S, Jaggi N et al.	2014	Causes of death in preweaned northern elephant seal pups (Mirounga angustirostris, Gill, 1866), Ano Nuevo State Reserve, California, 2012	Journal of Veterinary Diagnostic Investigation	26(2): 320-326	Trauma - other	CA
Trauma	Steiger GH, Calambokidis J, Cubbage JC, Skilling DE, Smith AW, Gribble DH	1989	Mortality of harbor seal pups at different sites in the inland waters of Washington	Journal of Wildlife Diseases	25(3): 319-328	Trauma - human interaction	NW
Trauma	Steiger GH, Calambokidis J, Cubbage JC, Skilling DE, Smith AW, Gribble DH	1989	Mortality of harbor seal pups at different sites in the inland waters of Washington	Journal of Wildlife Diseases	25(3): 319-328	Trauma - other	NW
Trauma	Stewart BS, Yochem PK	1987	Entanglement of pinnipeds in synthetic debris and fishing net and line fragments at San Nicolas and San Miguel Islands, California, 1978-1986	Marine Pollution Bulletin	18: 336-339	Trauma - human interaction	CA
Trauma	Stroud RK, Roffe TJ	1979	Causes of death in marine mammals stranded along the Oregon coast	Journal of Wildlife Diseases	15: 91-97	Trauma - human interaction	NW
Trauma	Stroud RK, Roffe TJ	1979	Causes of death in marine mammals stranded along the Oregon coast	Journal of Wildlife Diseases	15: 91-97	Trauma - other	NW
Trauma	van der Hoop JM, Vanderlaan ASM, Cole TVN, Henry AG, Hall L, Mase-Guthrie B et al.	2014	Vessel strikes to large whales before and after the 2008 ship strike rule	Conservation Letters		Trauma - human interaction	NE
Trauma	Walsh MT, Beusse D, Bossart GD, Young WG, Odell DK, Patton GW	1988	Ray encounters as a mortality factor in Atlantic bottlenose dolphins (Tursiops truncatus)	Marine Mammal Science	4(2): 154-162	Trauma - other	SE
Trauma	Waring GT, Palka DL, Claphal PJ, Swartz S, Rossman M, Cole T et al.	1999	U.S. Atlantic marine mammal stock assessments: 1998	US Dep. Comm. NOAA Tech Memo	NOAA-NMFS-NE-116, 182 p.	Trauma - human interaction	NE		*
Trauma	Wells R, Scott M	1997	Seasonal incidence of boat strikes on bottlenose dolphins near Sarasota, Florida	Marine Mammal Science	13: 475-480	Trauma - human interaction	GOM
Trauma	Wells RS, Allen JB, Hofmann S, Basos-Hull K, Fauquier DA, Barros NB et al.	2008	Consequences of injuries on survival and reproduction of common bottlenose dolphins (Tursiops truncatus) along the west coast of Florida	Marine Mammal Science	24(4): 774-794	Trauma - human interaction	GOM
CONGENITAL/METABOLIC
Congenital/metabolic	Anderson HF, Rawson AJ	1997	Voluvulus with necrosis of intestine in Stenella attenuata	Marine Mammal Science	13: 147-148	Other	SE
Congenital/metabolic	Beckmen KB, Lowenstine LJ, Newman J, Hill J, Hanni K, Gerber J	1997	Clinical and pathological characterization of northern elephant seal skin disease	Journal of Wildlife Diseases	33(3): 438-449	Other	CA
Congenital/metabolic	Bogomolni AL, Pugliares KR, Sharp SM, Patchett K, Harry CT, LaRocque JM et al.	2010	Mortality trends of stranded marine mammals on Cape Cod and southeastern Massachusetts, USA, 2000 to 2006	Diseases of Aquatic Organisms	88: 143-155	Other	NE
Congenital/metabolic	Bossart GD, Odell DK, Altman NH	1985	Cardiomyopathy in stranded pygmy and dwarf sperm whales	Journal of the American Veterinary Medical Association	187(11): 1137-1140	Other	SE		*
Congenital/metabolic	Buergelt CD, Bonde RK, Beck CA, O'Shea TJ	1990	Myxomatous transformation of heart valves in Florida manatees	Journal of Zoo and Wildlife Medicine	21: 220-227	Other	SE, GOM
Congenital/metabolic	Cartee RE, Tarpley R, Mahoney K, Ridgway SH, Johnson PL	1995	A case of cystic adrenal disease in a common dolphin (Delphinus delphis)	Journal of Zoo Animal Medicine	26: 293-297	Other	CA		*
Congenital/metabolic	Colegrove KM, Gulland FMD, Harr K, Naydan DK, Lowenstine LJ	2009	Pathological features of amyloidosis in stranded California sea lions (Zalophus californianus)	Journal of Comparative Pathology	140: 105-112	Other	CA
Congenital/metabolic	De Guise S, Lagace A, Beland P	1994	True hermaphroditism in a St. Lawrence beluga whale (Delphinapterus leucas)	Journal of Wildlife Diseases	30: 287-290	Other	Canada - E		*
Congenital/metabolic	De Guise S, Lagace A, Beland P, Girard C, Higgins R	1995	Non-neoplastic lesions in beluga whales (Delphinapterus leucas) and other marine mammals from the St. Lawrence estuary	Journal of Comparative Pathology	112: 257-271	Other	Canada - E
Congenital/metabolic	Dennison SE, Forrest LJ, Fleetwood ML, Gulland FMD	2009	Concurrent occipital bone malformation and atlantoaxial subluxation in a neonatal harbor seal (Phoca vitulina)	Journal of Zoo and Wildlife Medicine	40(2): 385-388	Other	CA		*
Congenital/metabolic	Erlacher-Reid C, Colitz CMH, Abrams K, Smith A, Tuttle AD	2011	Bilateral ocular abnormalities in a wild stranded harp seal (Phoca groenlandica) suggestive of anterior segment dysgenesis and persistent hyperplastic primary vitreous	Journal of Zoo and Wildlife Medicine	42(2): 300-303	Other	NE		*
Congenital/metabolic	Flom JO, Brown RJ, Jones RE	1978	Fibrous osteodystrophy in a wild dolphin	Journal of the American Veterinary Medical Association	173(9): 1124-1126	Other	CA		*
Congenital/metabolic	Gage LJ	1990	Rehabilitation efforts for two neonatal beaked whales (Mesoplodon spp)	IAAAM Proceedings	21: 115-116	Other	CA
Congenital/metabolic	Hall NH, Walsh M, DeLuca C, Bukoski A	2012	Hysteroscopy and episiotomy in a rescued, cold-stressed Florida manatee (Trichechus manatus latirostris) for diagnosis and treatment of a retained fetal skeleton	Journal of Zoo and Wildlife Medicine	43(3): 670-673	Other	SE
Congenital/metabolic	Harris HS, Facemire P, Greig DJ, Colegrove KM, Ylitalo GM, Yanagida GK et al.	2011	Congenital neuroglial heterotopia in a neonatal harbor seal (Phoca vitulina richardsii) with evidence of recent exposure to polycyclic aromatic hydrocarbons	Journal of Wildlife Diseases	47(1): 246-254	Other	CA
Congenital/metabolic	Heidel JR, Albert TF	1994	Intestinal volvulus in a bowhead whale Balaena mysticetus	Journal of Wildlife Diseases	30: 126-128	Other	AK
Congenital/metabolic	Martineau D, Lagace A, Beland P, Desjardins C	1986	Rupture of a dissecting aneurysm of the pulmonary trunk in a beluga whale (Delphinapterus leucas)	Journal of Wildlife Diseases	22: 289-294	Other	Canada E
Congenital/metabolic	Powell JWB, Archibald RT, Cross CA, Rotstein DS, Soop VM, McFee WE	2009	Multiple congenital cardiac abnormalities in an Atlantic bottlenose dolphin (Tursiops truncatus)	Journal of Wildlife Diseases	45(3): 839-842	Other	SE
Congenital/metabolic	Rawson AJ, Anderson HF, Patton GW, Beecher T	1991	Anthracosis in the Atlantic bottlenose dolphin (Tursiops truncatus)	Marine Mammal Science	7(4): 413-416	Other	SE
Congenital/metabolic	Rawson AJ, Patton GW, Brooks JSJ	1992	Lymphangiomatosis in the Atlantic bottlenose dolphin (Tursiops truncatus)	Journal of Wildlife Diseases	28(2): 323-325	Other	SE
Congenital/metabolic	Rennie CJ, Woodhouse CD	1988	Scoliosis and uterine torsion in a pregnant sea otter (Enhydra lutris) from California	Journal of Wildlife Diseases	24: 582-584	Other	CA
Congenital/metabolic	Riggin JL, Maldini D	2010	Photographic case studies of skin conditions in wild-ranging bottlenose dolphin (Tursiops truncatus) calves	Journal of Marine Animals and Their Ecology	3(1): 5-9	Other	CA
Congenital/metabolic	Spraker TR, Lander ME	2010	Causes of mortality in northern fur seals (Callorhinus ursinus), St. Paul Island, Pribilof Islands, Alaska, 1986-2006	Journal of Wildlife Diseases	46(2): 450-473	Other	AK
Congenital/metabolic	Spraker TR, Lyons ET, Kuzmina TA, Tift MS, Raverty S, Jaggi N et al.	2014	Causes of death in preweaned northern elephant seal pups (Mirounga angustirostris, Gill, 1866), Ano Nuevo State Reserve, California, 2012	Journal of Veterinary Diagnostic Investigation	26(2): 320-326	Other	CA
Congenital/metabolic	Stephen C	1993	Hiatal hernia in a harbor porpoise (Phocoena phocoena)	Journal of Wildlife Diseases	29(2): 364-366	Other	Canada - W
Congenital/metabolic	Stoskopf MK, Zimmerman S, Hirst LW, Green R	1985	Ocular anterior segment disease in northern fur seal	Journal of the American Veterinary Medical Association	187(11): 1141-1144	Other	AK		*
Congenital/metabolic	Sweeny MM, Price JM, Jones GS, French TW, Early GA, Moore MJ	2005	Spondylitic changes in long-finned pilots whales (Globicephala melas) stranded on Cape Cod, Massachusetts, USA, between 1982 and 2000	Journal of Wildlife Diseases	41(1): 717-727	Other	NE
Congenital/metabolic	Tarpley RJ, Jarrell G, George JC, Albert T	1995	Male pseudohermaphroditism in the bowhead whale, Balaena mysticetus	Journal of Mammology	76: 1267-1275	Other	NE		*
Congenital/metabolic	Trupkiewicz JG, Gulland FMD, Lowenstine LJ	1997	Congenital defects in northern elephant seals stranded along the California coast	Journal of Wildlife Diseases	33: 220-225	Other	CA
Congenital/metabolic	Turnbull BS, Cowan DF	1998	Myocardial contraction band necrosis in stranded cetaceans	Journal of Comparative Pathology	118(4): 317-327	Other	GOM
Congenital/metabolic	Turnbull BS, Cowan DF	1999	Angiomatosis, a newly recognized disease in Atlantic bottlenose dolphins (Tursiops truncatus) from the Gulf of Mexico	Veterinary Pathology	36: 28-34	Other	GOM
Congenital/metabolic	Williams TD, Hoefler L, Pinard W	1983	Pneumoperitoneum associated with intestinal volvulus in a sea otter	Journal of the American Veterinary Medical Association	183(11): 1288-1289	Other	CA
Congenital/metabolic	Woodhouse CD, Rennie CJ	1991	Observations of vaginal calculi in dolphins	Journal of Wildlife Diseases	27: 421-427	Other	CA
